# Supplementary material for: Alterations in Abundance and Compartmentalization of miRNAs in Blood Plasma Extracellular Vesicles and Extracellular Condensates during HIV/SIV Infection and Its Modulation by Antiretroviral Therapy (ART) and Delta-9-Tetrahydrocannabinol (Δ9-THC)
Source: Viruses. 2023 Feb 24;15(3):623. doi: 10.3390/v15030623 (PMC10053514; doi:10.3390/v15030623)
Supplement: Supplementary file 1 [file viruses-15-00623-s001.zip]

Archive with 6 entries (6 files):
- Supplemental File 1. Target enrichment analyses for miR-342-3p miR-100-5p and miR-181b-5p.xlsx
- Supplemental File 2. VEH_SIV EV and EC raw miRNA counts.xlsx
- Supplemental File 3. THC_SIV EV and EC raw miR counts.xlsx
- Supplemental File 4. SIV_ART EV and EC raw miR counts.xlsx
- Supplemental File 5. THC_SIV_ART EV and EC raw miR counts.xlsx
- Supplemental File 6. THC EV and EC raw miRNA counts.xlsx
