# Supplementary material for: Alterations in Abundance and Compartmentalization of miRNAs in Blood Plasma Extracellular Vesicles and Extracellular Condensates during HIV/SIV Infection and Its Modulation by Antiretroviral Therapy (ART) and Delta-9-Tetrahydrocannabinol (Δ9-THC)
Source: Viruses. 2023 Feb 24;15(3):623. doi: 10.3390/v15030623 (PMC10053514; doi:10.3390/v15030623)
Supplement: Supplementary file 1 [file viruses-15-00623-s001.zip › Supplemental File 1. Target enrichment analyses for miR-342-3p miR-100-5p and miR-181b-5p.xlsx]

## Sheet: KEGG table
Supplemental file 1. Target enrichment analyses for miR-342-3p, miR-100-5p, and miR-181b-5p using MIENTURNET
microRNA	KEGG ID	Description	p-value	FDR	Genes	Count
hsa-miR-100-5p	hsa05206	MicroRNAs in cancer	0.000507303	0.00915787	ATM/BMPR2/MTOR	3
hsa-miR-100-5p	hsa04213	Longevity regulating pathway - multiple species	0.000555552	0.00915787	IGF1R/MTOR	2
hsa-miR-100-5p	hsa05214	Glioma	0.000812664	0.00915787	IGF1R/MTOR	2
hsa-miR-100-5p	hsa01521	EGFR tyrosine kinase inhibitor resistance	0.000901392	0.00915787	IGF1R/MTOR	2
hsa-miR-100-5p	hsa04211	Longevity regulating pathway	0.00114287	0.00915787	IGF1R/MTOR	2
hsa-miR-100-5p	hsa05215	Prostate cancer	0.00135617	0.00915787	IGF1R/MTOR	2
hsa-miR-100-5p	hsa01522	Endocrine resistance	0.00138409	0.00915787	IGF1R/MTOR	2
hsa-miR-100-5p	hsa04066	HIF-1 signaling pathway	0.00170939	0.00989649	IGF1R/MTOR	2
hsa-miR-100-5p	hsa04152	AMPK signaling pathway	0.00210221	0.0107167	IGF1R/MTOR	2
hsa-miR-100-5p	hsa04068	FoxO signaling pathway	0.00245955	0.0107167	ATM/IGF1R	2
hsa-miR-100-5p	hsa04140	Autophagy - animal	0.00284393	0.0107167	IGF1R/MTOR	2
hsa-miR-100-5p	hsa04550	Signaling pathways regulating pluripotency of stem cells	0.00292403	0.0107167	IGF1R/BMPR2	2
hsa-miR-100-5p	hsa05224	Breast cancer	0.00308745	0.0107167	IGF1R/MTOR	2
hsa-miR-100-5p	hsa04150	mTOR signaling pathway	0.00347074	0.0107167	IGF1R/MTOR	2
hsa-miR-100-5p	hsa04218	Cellular senescence	0.00347074	0.0107167	ATM/MTOR	2
hsa-miR-100-5p	hsa05225	Hepatocellular carcinoma	0.00401519	0.0116229	IGF1R/MTOR	2
hsa-miR-100-5p	hsa05202	Transcriptional misregulation in cancer	0.00527058	0.0139665	ATM/IGF1R	2
hsa-miR-100-5p	hsa04510	Focal adhesion	0.00570647	0.0139665	IGF1R/RAP1B	2
hsa-miR-100-5p	hsa05205	Proteoglycans in cancer	0.00593056	0.0139665	IGF1R/MTOR	2
hsa-miR-100-5p	hsa04015	Rap1 signaling pathway	0.00621642	0.0139665	IGF1R/RAP1B	2
hsa-miR-100-5p	hsa05170	Human immunodeficiency virus 1 infection	0.00633254	0.0139665	ATM/MTOR	2
hsa-miR-100-5p	hsa04014	Ras signaling pathway	0.00780475	0.0164311	IGF1R/RAP1B	2
hsa-miR-100-5p	hsa05131	Shigellosis	0.00852761	0.0171723	ATM/MTOR	2
hsa-miR-100-5p	hsa04010	MAPK signaling pathway	0.0119493	0.02306	IGF1R/RAP1B	2
hsa-miR-100-5p	hsa05165	Human papillomavirus infection	0.0150131	0.0278137	ATM/MTOR	2
hsa-miR-100-5p	hsa04151	PI3K-Akt signaling pathway	0.0170771	0.0304208	IGF1R/MTOR	2
hsa-miR-100-5p	hsa04136	Autophagy - other	0.0193863	0.0332553	MTOR	1
hsa-miR-100-5p	hsa03440	Homologous recombination	0.0247842	0.0409964	ATM	1
hsa-miR-100-5p	hsa04930	Type II diabetes mellitus	0.0277727	0.0443557	MTOR	1
hsa-miR-100-5p	hsa04913	Ovarian steroidogenesis	0.0307539	0.0474797	IGF1R	1
hsa-miR-100-5p	hsa04730	Long-term depression	0.0361016	0.0506977	IGF1R	1
hsa-miR-100-5p	hsa04720	Long-term potentiation	0.0402446	0.0506977	RAP1B	1
hsa-miR-100-5p	hsa05221	Acute myeloid leukemia	0.0402446	0.0506977	MTOR	1
hsa-miR-100-5p	hsa04920	Adipocytokine signaling pathway	0.0414257	0.0506977	MTOR	1
hsa-miR-100-5p	hsa05211	Renal cell carcinoma	0.0414257	0.0506977	RAP1B	1
hsa-miR-100-5p	hsa05230	Central carbon metabolism in cancer	0.0420158	0.0506977	MTOR	1
hsa-miR-100-5p	hsa04520	Adherens junction	0.0426056	0.0506977	IGF1R	1
hsa-miR-100-5p	hsa05218	Melanoma	0.0431951	0.0506977	IGF1R	1
hsa-miR-100-5p	hsa01524	Platinum drug resistance	0.0437844	0.0506977	ATM	1
hsa-miR-100-5p	hsa04115	p53 signaling pathway	0.0437844	0.0506977	ATM	1
hsa-miR-100-5p	hsa05212	Pancreatic cancer	0.0455503	0.0514561	MTOR	1
hsa-miR-100-5p	hsa04012	ErbB signaling pathway	0.0508326	0.055383	MTOR	1
hsa-miR-100-5p	hsa05210	Colorectal cancer	0.0514181	0.055383	MTOR	1
hsa-miR-100-5p	hsa05235	PD-L1 expression and PD-1 checkpoint pathway in cancer	0.0531728	0.0559713	MTOR	1
hsa-miR-100-5p	hsa04350	TGF-beta signaling pathway	0.0560915	0.0577316	BMPR2	1
hsa-miR-100-5p	hsa05231	Choline metabolism in cancer	0.0584212	0.0583266	MTOR	1
hsa-miR-100-5p	hsa04914	Progesterone-mediated oocyte maturation	0.0607464	0.0583266	IGF1R	1
hsa-miR-100-5p	hsa04972	Pancreatic secretion	0.0607464	0.0583266	RAP1B	1
hsa-miR-100-5p	hsa04064	NF-kappa B signaling pathway	0.0619073	0.0583266	ATM	1
hsa-miR-100-5p	hsa04659	Th17 cell differentiation	0.0642256	0.0583266	MTOR	1
hsa-miR-100-5p	hsa04931	Insulin resistance	0.0642256	0.0583266	MTOR	1
hsa-miR-100-5p	hsa04670	Leukocyte transendothelial migration	0.0676944	0.0602946	RAP1B	1
hsa-miR-100-5p	hsa04722	Neurotrophin signaling pathway	0.0705772	0.0604028	RAP1B	1
hsa-miR-100-5p	hsa04935	Growth hormone synthesis, secretion and action	0.0711529	0.0604028	MTOR	1
hsa-miR-100-5p	hsa04919	Thyroid hormone signaling pathway	0.0717283	0.0604028	MTOR	1
hsa-miR-100-5p	hsa04611	Platelet activation	0.0734529	0.0607505	RAP1B	1
hsa-miR-100-5p	hsa04110	Cell cycle	0.0751749	0.0610839	ATM	1
hsa-miR-100-5p	hsa04114	Oocyte meiosis	0.0774669	0.0612842	IGF1R	1
hsa-miR-100-5p	hsa04210	Apoptosis	0.0803255	0.0612842	ATM	1
hsa-miR-100-5p	hsa04910	Insulin signaling pathway	0.0808964	0.0612842	MTOR	1
hsa-miR-100-5p	hsa04371	Apelin signaling pathway	0.0820373	0.0612842	MTOR	1
hsa-miR-100-5p	hsa05418	Fluid shear stress and atherosclerosis	0.0820373	0.0612842	BMPR2	1
hsa-miR-100-5p	hsa05017	Spinocerebellar ataxia	0.0843157	0.0619865	MTOR	1
hsa-miR-100-5p	hsa04072	Phospholipase D signaling pathway	0.0871573	0.0625083	MTOR	1
hsa-miR-100-5p	hsa05226	Gastric cancer	0.0877248	0.0625083	MTOR	1
hsa-miR-100-5p	hsa04934	Cushing syndrome	0.0911237	0.0637737	RAP1B	1
hsa-miR-100-5p	hsa04390	Hippo signaling pathway	0.0922544	0.0637737	BMPR2	1
hsa-miR-100-5p	hsa04630	JAK-STAT signaling pathway	0.0950763	0.0647579	MTOR	1
hsa-miR-100-5p	hsa04360	Axon guidance	0.106294	0.071349	BMPR2	1
hsa-miR-100-5p	hsa04613	Neutrophil extracellular trap formation	0.110749	0.0726712	MTOR	1
hsa-miR-100-5p	hsa04062	Chemokine signaling pathway	0.111861	0.0726712	RAP1B	1
hsa-miR-100-5p	hsa05167	Kaposi sarcoma-associated herpesvirus infection	0.112971	0.0726712	MTOR	1
hsa-miR-100-5p	hsa05415	Diabetic cardiomyopathy	0.117952	0.0748362	MTOR	1
hsa-miR-100-5p	hsa05207	Chemical carcinogenesis - receptor activation	0.122911	0.0769207	MTOR	1
hsa-miR-100-5p	hsa05417	Lipid and atherosclerosis	0.124559	0.0769207	RAP1B	1
hsa-miR-100-5p	hsa04024	cAMP signaling pathway	0.127848	0.0772136	RAP1B	1
hsa-miR-100-5p	hsa05166	Human T-cell leukemia virus 1 infection	0.128395	0.0772136	ATM	1
hsa-miR-100-5p	hsa05163	Human cytomegalovirus infection	0.130035	0.0772136	MTOR	1
hsa-miR-100-5p	hsa04714	Thermogenesis	0.133851	0.0784738	MTOR	1
hsa-miR-100-5p	hsa04144	Endocytosis	0.144143	0.0834513	IGF1R	1
hsa-miR-100-5p	hsa04060	Cytokine-cytokine receptor interaction	0.167602	0.0958346	BMPR2	1
hsa-miR-100-5p	hsa05016	Huntington disease	0.173385	0.0979325	MTOR	1
hsa-miR-100-5p	hsa05014	Amyotrophic lateral sclerosis	0.20335	0.113474	MTOR	1
hsa-miR-100-5p	hsa05010	Alzheimer disease	0.213479	0.117708	MTOR	1
hsa-miR-100-5p	hsa05022	Pathways of neurodegeneration - multiple diseases	0.258754	0.140993	MTOR	1
hsa-miR-181b-5p	hsa05218	Melanoma	0.000749081	0.0112912	IGF1R/E2F1	2
hsa-miR-181b-5p	hsa05214	Glioma	0.000812664	0.0112912	IGF1R/E2F1	2
hsa-miR-181b-5p	hsa05215	Prostate cancer	0.00135617	0.0112912	IGF1R/E2F1	2
hsa-miR-181b-5p	hsa01522	Endocrine resistance	0.00138409	0.0112912	IGF1R/E2F1	2
hsa-miR-181b-5p	hsa04110	Cell cycle	0.00231336	0.0113256	E2F1/ATM	2
hsa-miR-181b-5p	hsa04068	FoxO signaling pathway	0.00245955	0.0113256	IGF1R/ATM	2
hsa-miR-181b-5p	hsa04140	Autophagy - animal	0.00284393	0.0113256	IGF1R/HMGB1	2
hsa-miR-181b-5p	hsa05224	Breast cancer	0.00308745	0.0113256	IGF1R/E2F1	2
hsa-miR-181b-5p	hsa04934	Cushing syndrome	0.00342709	0.0113256	E2F1/RAP1B	2
hsa-miR-181b-5p	hsa04218	Cellular senescence	0.00347074	0.0113256	E2F1/ATM	2
hsa-miR-181b-5p	hsa05225	Hepatocellular carcinoma	0.00401519	0.0119111	IGF1R/E2F1	2
hsa-miR-181b-5p	hsa05202	Transcriptional misregulation in cancer	0.00527058	0.0143239	IGF1R/ATM	2
hsa-miR-181b-5p	hsa04510	Focal adhesion	0.00570647	0.0143239	IGF1R/RAP1B	2
hsa-miR-181b-5p	hsa04015	Rap1 signaling pathway	0.00621642	0.0144894	IGF1R/RAP1B	2
hsa-miR-181b-5p	hsa05166	Human T-cell leukemia virus 1 infection	0.00692835	0.0150722	E2F1/ATM	2
hsa-miR-181b-5p	hsa04014	Ras signaling pathway	0.00780475	0.0159176	IGF1R/RAP1B	2
hsa-miR-181b-5p	hsa04010	MAPK signaling pathway	0.0119493	0.0229367	IGF1R/RAP1B	2
hsa-miR-181b-5p	hsa05206	MicroRNAs in cancer	0.0132348	0.023993	E2F1/ATM	2
hsa-miR-181b-5p	hsa05165	Human papillomavirus infection	0.0150131	0.0257842	E2F1/ATM	2
hsa-miR-181b-5p	hsa03410	Base excision repair	0.0199872	0.0326108	HMGB1	1
hsa-miR-181b-5p	hsa03440	Homologous recombination	0.0247842	0.0367612	ATM	1
hsa-miR-181b-5p	hsa05219	Bladder cancer	0.0247842	0.0367612	E2F1	1
hsa-miR-181b-5p	hsa04913	Ovarian steroidogenesis	0.0307539	0.0436325	IGF1R	1
hsa-miR-181b-5p	hsa04730	Long-term depression	0.0361016	0.0437171	IGF1R	1
hsa-miR-181b-5p	hsa04213	Longevity regulating pathway - multiple species	0.0372868	0.0437171	IGF1R	1
hsa-miR-181b-5p	hsa04720	Long-term potentiation	0.0402446	0.0437171	RAP1B	1
hsa-miR-181b-5p	hsa05211	Renal cell carcinoma	0.0414257	0.0437171	RAP1B	1
hsa-miR-181b-5p	hsa04520	Adherens junction	0.0426056	0.0437171	IGF1R	1
hsa-miR-181b-5p	hsa04137	Mitophagy - animal	0.0431951	0.0437171	E2F1	1
hsa-miR-181b-5p	hsa05223	Non-small cell lung cancer	0.0431951	0.0437171	E2F1	1
hsa-miR-181b-5p	hsa01524	Platinum drug resistance	0.0437844	0.0437171	ATM	1
hsa-miR-181b-5p	hsa04115	p53 signaling pathway	0.0437844	0.0437171	ATM	1
hsa-miR-181b-5p	hsa05212	Pancreatic cancer	0.0455503	0.0437171	E2F1	1
hsa-miR-181b-5p	hsa05220	Chronic myeloid leukemia	0.0455503	0.0437171	E2F1	1
hsa-miR-181b-5p	hsa01521	EGFR tyrosine kinase inhibitor resistance	0.0473137	0.044112	IGF1R	1
hsa-miR-181b-5p	hsa04211	Longevity regulating pathway	0.0531728	0.0481975	IGF1R	1
hsa-miR-181b-5p	hsa05222	Small cell lung cancer	0.0549249	0.0484401	E2F1	1
hsa-miR-181b-5p	hsa04914	Progesterone-mediated oocyte maturation	0.0607464	0.0505033	IGF1R	1
hsa-miR-181b-5p	hsa04972	Pancreatic secretion	0.0607464	0.0505033	RAP1B	1
hsa-miR-181b-5p	hsa04064	NF-kappa B signaling pathway	0.0619073	0.0505033	ATM	1
hsa-miR-181b-5p	hsa04066	HIF-1 signaling pathway	0.0648044	0.0515773	IGF1R	1
hsa-miR-181b-5p	hsa04670	Leukocyte transendothelial migration	0.0676944	0.0525946	RAP1B	1
hsa-miR-181b-5p	hsa04722	Neurotrophin signaling pathway	0.0705772	0.0531957	RAP1B	1
hsa-miR-181b-5p	hsa04152	AMPK signaling pathway	0.0717283	0.0531957	IGF1R	1
hsa-miR-181b-5p	hsa04611	Platelet activation	0.0734529	0.0532641	RAP1B	1
hsa-miR-181b-5p	hsa04114	Oocyte meiosis	0.0774669	0.0549536	IGF1R	1
hsa-miR-181b-5p	hsa04210	Apoptosis	0.0803255	0.0557691	ATM	1
hsa-miR-181b-5p	hsa04550	Signaling pathways regulating pluripotency of stem cells	0.0843157	0.0573199	IGF1R	1
hsa-miR-181b-5p	hsa05226	Gastric cancer	0.0877248	0.0584204	E2F1	1
hsa-miR-181b-5p	hsa04150	mTOR signaling pathway	0.0916892	0.0585375	IGF1R	1
hsa-miR-181b-5p	hsa05160	Hepatitis C	0.0922544	0.0585375	E2F1	1
hsa-miR-181b-5p	hsa04217	Necroptosis	0.093384	0.0585375	HMGB1	1
hsa-miR-181b-5p	hsa05161	Hepatitis B	0.0950763	0.0585375	E2F1	1
hsa-miR-181b-5p	hsa04613	Neutrophil extracellular trap formation	0.110749	0.0658288	HMGB1	1
hsa-miR-181b-5p	hsa04062	Chemokine signaling pathway	0.111861	0.0658288	RAP1B	1
hsa-miR-181b-5p	hsa05167	Kaposi sarcoma-associated herpesvirus infection	0.112971	0.0658288	E2F1	1
hsa-miR-181b-5p	hsa05169	Epstein-Barr virus infection	0.1174	0.0666322	E2F1	1
hsa-miR-181b-5p	hsa05205	Proteoglycans in cancer	0.119056	0.0666322	IGF1R	1
hsa-miR-181b-5p	hsa05170	Human immunodeficiency virus 1 infection	0.122911	0.0666322	ATM	1
hsa-miR-181b-5p	hsa05207	Chemical carcinogenesis - receptor activation	0.122911	0.0666322	E2F1	1
hsa-miR-181b-5p	hsa05417	Lipid and atherosclerosis	0.124559	0.0666322	RAP1B	1
hsa-miR-181b-5p	hsa04024	cAMP signaling pathway	0.127848	0.0672883	RAP1B	1
hsa-miR-181b-5p	hsa05163	Human cytomegalovirus infection	0.130035	0.067353	E2F1	1
hsa-miR-181b-5p	hsa05131	Shigellosis	0.141985	0.0723634	ATM	1
hsa-miR-181b-5p	hsa04144	Endocytosis	0.144143	0.0723634	IGF1R	1
hsa-miR-181b-5p	hsa04151	PI3K-Akt signaling pathway	0.198247	0.0980168	IGF1R	1
hsa-miR-342-3p	hsa05206	MicroRNAs in cancer	0.0041763	0.0402085	DNMT1/E2F1	2
hsa-miR-342-3p	hsa05219	Bladder cancer	0.0149433	0.0402085	E2F1	1
hsa-miR-342-3p	hsa00270	Cysteine and methionine metabolism	0.0185652	0.0402085	DNMT1	1
hsa-miR-342-3p	hsa04137	Mitophagy - animal	0.0261425	0.0402085	E2F1	1
hsa-miR-342-3p	hsa05218	Melanoma	0.0261425	0.0402085	E2F1	1
hsa-miR-342-3p	hsa05223	Non-small cell lung cancer	0.0261425	0.0402085	E2F1	1
hsa-miR-342-3p	hsa05214	Glioma	0.0272217	0.0402085	E2F1	1
hsa-miR-342-3p	hsa05212	Pancreatic cancer	0.0275813	0.0402085	E2F1	1
hsa-miR-342-3p	hsa05220	Chronic myeloid leukemia	0.0275813	0.0402085	E2F1	1
hsa-miR-342-3p	hsa05222	Small cell lung cancer	0.0333225	0.0402085	E2F1	1
hsa-miR-342-3p	hsa04350	TGF-beta signaling pathway	0.0340386	0.0402085	ID4	1
hsa-miR-342-3p	hsa05215	Prostate cancer	0.035112	0.0402085	E2F1	1
hsa-miR-342-3p	hsa01522	Endocrine resistance	0.0354696	0.0402085	E2F1	1
hsa-miR-342-3p	hsa04110	Cell cycle	0.0458025	0.0403821	E2F1	1
hsa-miR-342-3p	hsa04550	Signaling pathways regulating pluripotency of stem cells	0.0514717	0.0403821	ID4	1
hsa-miR-342-3p	hsa05224	Breast cancer	0.0528855	0.0403821	E2F1	1
hsa-miR-342-3p	hsa05226	Gastric cancer	0.0535918	0.0403821	E2F1	1
hsa-miR-342-3p	hsa04934	Cushing syndrome	0.0557088	0.0403821	E2F1	1
hsa-miR-342-3p	hsa04218	Cellular senescence	0.0560613	0.0403821	E2F1	1
hsa-miR-342-3p	hsa05160	Hepatitis C	0.0564138	0.0403821	E2F1	1
hsa-miR-342-3p	hsa05161	Hepatitis B	0.0581746	0.0403821	E2F1	1
hsa-miR-342-3p	hsa05225	Hepatocellular carcinoma	0.0602848	0.0403821	E2F1	1
hsa-miR-342-3p	hsa05167	Kaposi sarcoma-associated herpesvirus infection	0.0693923	0.0437597	E2F1	1
hsa-miR-342-3p	hsa05169	Epstein-Barr virus infection	0.0721827	0.0437597	E2F1	1
hsa-miR-342-3p	hsa05207	Chemical carcinogenesis - receptor activation	0.0756629	0.0437597	E2F1	1
hsa-miR-342-3p	hsa05166	Human T-cell leukemia virus 1 infection	0.0791344	0.0437597	E2F1	1
hsa-miR-342-3p	hsa05163	Human cytomegalovirus infection	0.0801741	0.0437597	E2F1	1
hsa-miR-342-3p	hsa05165	Human papillomavirus infection	0.116411	0.0612691	E2F1	1

## Sheet: REACTOME table
microRNA	REACTOME ID	Description	p-value	FDR	Genes	Count
hsa-miR-100-5p	R-HSA-6804757	Regulation of TP53 Degradation	0.000113278	0.00113427	ATM/MTOR	2
hsa-miR-100-5p	R-HSA-6806003	Regulation of TP53 Expression and Degradation	0.000119728	0.00113427	ATM/MTOR	2
hsa-miR-100-5p	R-HSA-3371556	Cellular response to heat stress	0.000681504	0.00430423	ATM/MTOR	2
hsa-miR-100-5p	R-HSA-5633007	Regulation of TP53 Activity	0.00220607	0.00988257	ATM/MTOR	2
hsa-miR-100-5p	R-HSA-8875555	MET activates RAP1 and RAC1	0.00522167	0.00988257	RAP1B	1
hsa-miR-100-5p	R-HSA-6803207	TP53 Regulates Transcription of Caspase Activators and Ca...	0.00569529	0.00988257	ATM	1
hsa-miR-100-5p	R-HSA-354194	GRB2:SOS provides linkage to MAPK signaling for Integrins	0.00711505	0.00988257	RAP1B	1
hsa-miR-100-5p	R-HSA-372708	p130Cas linkage to MAPK signaling for integrins	0.00711505	0.00988257	RAP1B	1
hsa-miR-100-5p	R-HSA-392517	Rap1 signalling	0.00758794	0.00988257	RAP1B	1
hsa-miR-100-5p	R-HSA-6804760	Regulation of TP53 Activity through Methylation	0.00900553	0.00988257	ATM	1
hsa-miR-100-5p	R-HSA-6803204	TP53 Regulates Transcription of Genes Involved in Cytochr...	0.00947771	0.00988257	ATM	1
hsa-miR-100-5p	R-HSA-389357	CD28 dependent PI3K/Akt signaling	0.0104215	0.00988257	MTOR	1
hsa-miR-100-5p	R-HSA-3700989	Transcriptional Regulation by TP53	0.011332	0.00988257	ATM/MTOR	2
hsa-miR-100-5p	R-HSA-166208	mTORC1-mediated signalling	0.0113646	0.00988257	MTOR	1
hsa-miR-100-5p	R-HSA-3371571	HSF1-dependent transactivation	0.0113646	0.00988257	MTOR	1
hsa-miR-100-5p	R-HSA-5663202	Diseases of signal transduction	0.0118138	0.00988257	MTOR/RAP1B	2
hsa-miR-100-5p	R-HSA-5674400	Constitutive Signaling by AKT1 E17K in Cancer	0.0118359	0.00988257	MTOR	1
hsa-miR-100-5p	R-HSA-5693554	Resolution of D-loop Structures through Synthesis-Depende...	0.012307	0.00988257	ATM	1
hsa-miR-100-5p	R-HSA-354192	Integrin alphaIIb beta3 signaling	0.0127779	0.00988257	RAP1B	1
hsa-miR-100-5p	R-HSA-9006921	Integrin signaling	0.0127779	0.00988257	RAP1B	1
hsa-miR-100-5p	R-HSA-201451	Signaling by BMP	0.0132486	0.00988257	BMPR2	1
hsa-miR-100-5p	R-HSA-380972	Energy dependent regulation of mTOR by LKB1-AMPK	0.0137192	0.00988257	MTOR	1
hsa-miR-100-5p	R-HSA-5218920	VEGFR2 mediated vascular permeability	0.0137192	0.00988257	MTOR	1
hsa-miR-100-5p	R-HSA-2262752	Cellular responses to stress	0.0153053	0.00988257	ATM/MTOR	2
hsa-miR-100-5p	R-HSA-5693568	Resolution of D-loop Structures through Holliday Junction...	0.0155996	0.00988257	ATM	1
hsa-miR-100-5p	R-HSA-5693537	Resolution of D-Loop Structures	0.0160692	0.00988257	ATM	1
hsa-miR-100-5p	R-HSA-389356	CD28 co-stimulation	0.0165387	0.00988257	MTOR	1
hsa-miR-100-5p	R-HSA-6802948	Signaling by high-kinase activity BRAF mutants	0.017008	0.00988257	RAP1B	1
hsa-miR-100-5p	R-HSA-5685938	HDR through Single Strand Annealing (SSA)	0.0174771	0.00988257	ATM	1
hsa-miR-100-5p	R-HSA-5693616	Presynaptic phase of homologous DNA pairing and strand ex...	0.0184148	0.00988257	ATM	1
hsa-miR-100-5p	R-HSA-76009	Platelet Aggregation (Plug Formation)	0.0184148	0.00988257	RAP1B	1
hsa-miR-100-5p	R-HSA-5674135	MAP2K and MAPK activation	0.0188834	0.00988257	RAP1B	1
hsa-miR-100-5p	R-HSA-6802946	Signaling by moderate kinase activity BRAF mutants	0.0188834	0.00988257	RAP1B	1
hsa-miR-100-5p	R-HSA-6802955	Paradoxical activation of RAF signaling by kinase inactiv...	0.0188834	0.00988257	RAP1B	1
hsa-miR-100-5p	R-HSA-8950505	Gene and protein expression by JAK-STAT signaling after I...	0.0188834	0.00988257	RAP1B	1
hsa-miR-100-5p	R-HSA-165159	mTOR signalling	0.0193518	0.00988257	MTOR	1
hsa-miR-100-5p	R-HSA-8875878	MET promotes cell motility	0.0193518	0.00988257	RAP1B	1
hsa-miR-100-5p	R-HSA-5693579	Homologous DNA Pairing and Strand Exchange	0.01982	0.00988257	ATM	1
hsa-miR-100-5p	R-HSA-5633008	TP53 Regulates Transcription of Cell Death Genes	0.020756	0.0100617	ATM	1
hsa-miR-100-5p	R-HSA-2428928	IRS-related events triggered by IGF1R	0.0230926	0.0100617	IGF1R	1
hsa-miR-100-5p	R-HSA-2428924	IGF1R signaling cascade	0.0235594	0.0100617	IGF1R	1
hsa-miR-100-5p	R-HSA-2404192	Signaling by Type 1 Insulin-like Growth Factor 1 Receptor...	0.024026	0.0100617	IGF1R	1
hsa-miR-100-5p	R-HSA-349425	Autodegradation of the E3 ubiquitin ligase COP1	0.0244925	0.0100617	ATM	1
hsa-miR-100-5p	R-HSA-6802949	Signaling by RAS mutants	0.0249587	0.0100617	RAP1B	1
hsa-miR-100-5p	R-HSA-69601	Ubiquitin Mediated Degradation of Phosphorylated Cdc25A	0.0249587	0.0100617	ATM	1
hsa-miR-100-5p	R-HSA-69610	p53-Independent DNA Damage Response	0.0249587	0.0100617	ATM	1
hsa-miR-100-5p	R-HSA-69613	p53-Independent G1/S DNA damage checkpoint	0.0249587	0.0100617	ATM	1
hsa-miR-100-5p	R-HSA-69541	Stabilization of p53	0.026822	0.0104033	ATM	1
hsa-miR-100-5p	R-HSA-447115	Interleukin-12 family signaling	0.0277525	0.0104033	RAP1B	1
hsa-miR-100-5p	R-HSA-6802952	Signaling by BRAF and RAF fusions	0.0286824	0.0104033	RAP1B	1
hsa-miR-100-5p	R-HSA-8943724	Regulation of PTEN gene transcription	0.0286824	0.0104033	MTOR	1
hsa-miR-100-5p	R-HSA-69563	p53-Dependent G1 DNA Damage Response	0.0310039	0.0104033	ATM	1
hsa-miR-100-5p	R-HSA-69580	p53-Dependent G1/S DNA damage checkpoint	0.0310039	0.0104033	ATM	1
hsa-miR-100-5p	R-HSA-5685942	HDR through Homologous Recombination (HRR)	0.0314676	0.0104033	ATM	1
hsa-miR-100-5p	R-HSA-1632852	Macroautophagy	0.0319312	0.0104033	MTOR	1
hsa-miR-100-5p	R-HSA-3371453	Regulation of HSF1-mediated heat shock response	0.0319312	0.0104033	ATM	1
hsa-miR-100-5p	R-HSA-6796648	TP53 Regulates Transcription of DNA Repair Genes	0.0319312	0.0104033	ATM	1
hsa-miR-100-5p	R-HSA-69615	G1/S DNA Damage Checkpoints	0.0319312	0.0104033	ATM	1
hsa-miR-100-5p	R-HSA-5693571	Nonhomologous End-Joining (NHEJ)	0.0323946	0.0104033	ATM	1
hsa-miR-100-5p	R-HSA-388841	Costimulation by the CD28 family	0.0337838	0.0106686	MTOR	1
hsa-miR-100-5p	R-HSA-5693565	Recruitment and ATM-mediated phosphorylation of repair an...	0.0356336	0.0108558	ATM	1
hsa-miR-100-5p	R-HSA-5693606	DNA Double Strand Break Response	0.0360956	0.0108558	ATM	1
hsa-miR-100-5p	R-HSA-6802957	Oncogenic MAPK signaling	0.0360956	0.0108558	RAP1B	1
hsa-miR-100-5p	R-HSA-6806834	Signaling by MET	0.037019	0.0109255	RAP1B	1
hsa-miR-100-5p	R-HSA-2559586	DNA Damage/Telomere Stress Induced Senescence	0.0374805	0.0109255	ATM	1
hsa-miR-100-5p	R-HSA-5628897	TP53 Regulates Metabolic Genes	0.0402455	0.0115115	MTOR	1
hsa-miR-100-5p	R-HSA-912446	Meiotic recombination	0.0407058	0.0115115	ATM	1
hsa-miR-100-5p	R-HSA-2219528	PI3K/AKT Signaling in Cancer	0.0425449	0.0116828	MTOR	1
hsa-miR-100-5p	R-HSA-6804756	Regulation of TP53 Activity through Phosphorylation	0.0425449	0.0116828	ATM	1
hsa-miR-100-5p	R-HSA-69473	G2/M DNA damage checkpoint	0.0443812	0.012013	ATM	1
hsa-miR-100-5p	R-HSA-5693607	Processing of DNA double-strand break ends	0.0457566	0.0121618	ATM	1
hsa-miR-100-5p	R-HSA-4420097	VEGFA-VEGFR2 Pathway	0.0462147	0.0121618	MTOR	1
hsa-miR-100-5p	R-HSA-9006936	Signaling by TGF-beta family members	0.047588	0.0123516	BMPR2	1
hsa-miR-100-5p	R-HSA-194138	Signaling by VEGF	0.0498733	0.0127698	MTOR	1
hsa-miR-100-5p	R-HSA-1500620	Meiosis	0.05534	0.0139806	ATM	1
hsa-miR-100-5p	R-HSA-5693567	HDR through Homologous Recombination (HR) or Single Stran...	0.0612339	0.0152661	ATM	1
hsa-miR-100-5p	R-HSA-5693538	Homology Directed Repair	0.0639443	0.0157347	ATM	1
hsa-miR-100-5p	R-HSA-6807070	PTEN Regulation	0.0648463	0.0157521	MTOR	1
hsa-miR-100-5p	R-HSA-1474165	Reproduction	0.0670984	0.0160929	ATM	1
hsa-miR-100-5p	R-HSA-5693532	DNA Double-Strand Break Repair	0.0765098	0.0181058	ATM	1
hsa-miR-100-5p	R-HSA-69481	G2/M Checkpoints	0.0774021	0.0181058	ATM	1
hsa-miR-100-5p	R-HSA-2559583	Cellular Senescence	0.0893815	0.020653	ATM	1
hsa-miR-100-5p	R-HSA-5673001	RAF/MAP kinase cascade	0.110371	0.0251956	RAP1B	1
hsa-miR-100-5p	R-HSA-5684996	MAPK1/MAPK3 signaling	0.112967	0.0254812	RAP1B	1
hsa-miR-100-5p	R-HSA-1257604	PIP3 activates AKT signaling	0.115557	0.0257588	MTOR	1
hsa-miR-100-5p	R-HSA-8854691	Interleukin-20 family signaling	0.118141	0.0260286	RAP1B	1
hsa-miR-100-5p	R-HSA-76002	Platelet activation, signaling and aggregation	0.126284	0.0275029	RAP1B	1
hsa-miR-100-5p	R-HSA-5683057	MAPK family signaling cascades	0.129695	0.0276109	RAP1B	1
hsa-miR-100-5p	R-HSA-9006925	Intracellular signaling by second messengers	0.129695	0.0276109	MTOR	1
hsa-miR-100-5p	R-HSA-69620	Cell Cycle Checkpoints	0.131821	0.0277518	ATM	1
hsa-miR-100-5p	R-HSA-73894	DNA Repair	0.141548	0.0294721	ATM	1
hsa-miR-100-5p	R-HSA-6798695	Neutrophil degranulation	0.208014	0.0428404	RAP1B	1
hsa-miR-181b-5p	R-HSA-109581	Apoptosis	0.0036505	0.0177178	E2F1/HMGB1	2
hsa-miR-181b-5p	R-HSA-5357801	Programmed Cell Death	0.00377954	0.0177178	E2F1/HMGB1	2
hsa-miR-181b-5p	R-HSA-2559583	Cellular Senescence	0.0048884	0.0177178	E2F1/ATM	2
hsa-miR-181b-5p	R-HSA-68689	CDC6 association with the ORC:origin complex	0.00626303	0.0177178	E2F1	1
hsa-miR-181b-5p	R-HSA-8875555	MET activates RAP1 and RAC1	0.00626303	0.0177178	RAP1B	1
hsa-miR-181b-5p	R-HSA-6803207	TP53 Regulates Transcription of Caspase Activators and Ca...	0.00683077	0.0177178	ATM	1
hsa-miR-181b-5p	R-HSA-113501	Inhibition of replication initiation of damaged DNA by RB...	0.00739824	0.0177178	E2F1	1
hsa-miR-181b-5p	R-HSA-140342	Apoptosis induced DNA fragmentation	0.00739824	0.0177178	HMGB1	1
hsa-miR-181b-5p	R-HSA-211227	Activation of DNA fragmentation factor	0.00739824	0.0177178	HMGB1	1
hsa-miR-181b-5p	R-HSA-3134963	DEx/H-box helicases activate type I IFN and inflammatory ...	0.00739824	0.0177178	HMGB1	1
hsa-miR-181b-5p	R-HSA-879415	Advanced glycosylation endproduct receptor signaling	0.00739824	0.0177178	HMGB1	1
hsa-miR-181b-5p	R-HSA-6804116	TP53 Regulates Transcription of Genes Involved in G1 Cell...	0.00796544	0.0177178	E2F1	1
hsa-miR-181b-5p	R-HSA-354194	GRB2:SOS provides linkage to MAPK signaling for Integrins	0.00853237	0.0177178	RAP1B	1
hsa-miR-181b-5p	R-HSA-372708	p130Cas linkage to MAPK signaling for integrins	0.00853237	0.0177178	RAP1B	1
hsa-miR-181b-5p	R-HSA-69298	Association of licensing factors with the pre-replicative...	0.00853237	0.0177178	E2F1	1
hsa-miR-181b-5p	R-HSA-1362300	Transcription of E2F targets under negative control by p1...	0.00909903	0.0177178	E2F1	1
hsa-miR-181b-5p	R-HSA-392517	Rap1 signalling	0.00909903	0.0177178	RAP1B	1
hsa-miR-181b-5p	R-HSA-1362277	Transcription of E2F targets under negative control by DR...	0.0107974	0.0177178	E2F1	1
hsa-miR-181b-5p	R-HSA-5686938	Regulation of TLR by endogenous ligand	0.0107974	0.0177178	HMGB1	1
hsa-miR-181b-5p	R-HSA-6804760	Regulation of TP53 Activity through Methylation	0.0107974	0.0177178	ATM	1
hsa-miR-181b-5p	R-HSA-6803204	TP53 Regulates Transcription of Genes Involved in Cytochr...	0.011363	0.0177178	ATM	1
hsa-miR-181b-5p	R-HSA-113510	E2F mediated regulation of DNA replication	0.0124933	0.0177178	E2F1	1
hsa-miR-181b-5p	R-HSA-1810476	RIP-mediated NFkB activation via ZBP1	0.0130581	0.0177178	HMGB1	1
hsa-miR-181b-5p	R-HSA-73980	RNA Polymerase III Transcription Termination	0.0136226	0.0177178	NFIA	1
hsa-miR-181b-5p	R-HSA-5693554	Resolution of D-loop Structures through Synthesis-Depende...	0.0147508	0.0177178	ATM	1
hsa-miR-181b-5p	R-HSA-933542	TRAF6 mediated NF-kB activation	0.0147508	0.0177178	HMGB1	1
hsa-miR-181b-5p	R-HSA-1538133	G0 and Early G1	0.0153145	0.0177178	E2F1	1
hsa-miR-181b-5p	R-HSA-1606322	ZBP1(DAI) mediated induction of type I IFNs	0.0153145	0.0177178	HMGB1	1
hsa-miR-181b-5p	R-HSA-354192	Integrin alphaIIb beta3 signaling	0.0153145	0.0177178	RAP1B	1
hsa-miR-181b-5p	R-HSA-9006921	Integrin signaling	0.0153145	0.0177178	RAP1B	1
hsa-miR-181b-5p	R-HSA-539107	Activation of E2F1 target genes at G1/S	0.0158779	0.0177178	E2F1	1
hsa-miR-181b-5p	R-HSA-69205	G1/S-Specific Transcription	0.0158779	0.0177178	E2F1	1
hsa-miR-181b-5p	R-HSA-1912408	Pre-NOTCH Transcription and Translation	0.0164411	0.0177178	E2F1	1
hsa-miR-181b-5p	R-HSA-3700989	Transcriptional Regulation by TP53	0.016608	0.0177178	E2F1/ATM	2
hsa-miR-181b-5p	R-HSA-114452	Activation of BH3-only proteins	0.017004	0.0177178	E2F1	1
hsa-miR-181b-5p	R-HSA-2559585	Oncogene Induced Senescence	0.0186911	0.0177178	E2F1	1
hsa-miR-181b-5p	R-HSA-5693568	Resolution of D-loop Structures through Holliday Junction...	0.0186911	0.0177178	ATM	1
hsa-miR-181b-5p	R-HSA-5693537	Resolution of D-Loop Structures	0.0192529	0.0177178	ATM	1
hsa-miR-181b-5p	R-HSA-445989	TAK1 activates NFkB by phosphorylation and activation of ...	0.0198144	0.0177178	HMGB1	1
hsa-miR-181b-5p	R-HSA-8953750	Transcriptional Regulation by E2F6	0.0198144	0.0177178	E2F1	1
hsa-miR-181b-5p	R-HSA-6802948	Signaling by high-kinase activity BRAF mutants	0.0203757	0.0177178	RAP1B	1
hsa-miR-181b-5p	R-HSA-6804757	Regulation of TP53 Degradation	0.0203757	0.0177178	ATM	1
hsa-miR-181b-5p	R-HSA-5685938	HDR through Single Strand Annealing (SSA)	0.0209367	0.0177178	ATM	1
hsa-miR-181b-5p	R-HSA-6806003	Regulation of TP53 Expression and Degradation	0.0209367	0.0177178	ATM	1
hsa-miR-181b-5p	R-HSA-5693616	Presynaptic phase of homologous DNA pairing and strand ex...	0.0220579	0.0177178	ATM	1
hsa-miR-181b-5p	R-HSA-76009	Platelet Aggregation (Plug Formation)	0.0220579	0.0177178	RAP1B	1
hsa-miR-181b-5p	R-HSA-2262752	Cellular responses to stress	0.0223425	0.0177178	E2F1/ATM	2
hsa-miR-181b-5p	R-HSA-5674135	MAP2K and MAPK activation	0.0226182	0.0177178	RAP1B	1
hsa-miR-181b-5p	R-HSA-6802946	Signaling by moderate kinase activity BRAF mutants	0.0226182	0.0177178	RAP1B	1
hsa-miR-181b-5p	R-HSA-6802955	Paradoxical activation of RAF signaling by kinase inactiv...	0.0226182	0.0177178	RAP1B	1
hsa-miR-181b-5p	R-HSA-8950505	Gene and protein expression by JAK-STAT signaling after I...	0.0226182	0.0177178	RAP1B	1
hsa-miR-181b-5p	R-HSA-8875878	MET promotes cell motility	0.0231781	0.0177178	RAP1B	1
hsa-miR-181b-5p	R-HSA-5693579	Homologous DNA Pairing and Strand Exchange	0.0237378	0.0177178	ATM	1
hsa-miR-181b-5p	R-HSA-74158	RNA Polymerase III Transcription	0.0237378	0.0177178	NFIA	1
hsa-miR-181b-5p	R-HSA-749476	RNA Polymerase III Abortive And Retractive Initiation	0.0237378	0.0177178	NFIA	1
hsa-miR-181b-5p	R-HSA-109606	Intrinsic Pathway for Apoptosis	0.0242972	0.0177178	E2F1	1
hsa-miR-181b-5p	R-HSA-5633008	TP53 Regulates Transcription of Cell Death Genes	0.0248563	0.0177178	ATM	1
hsa-miR-181b-5p	R-HSA-69231	Cyclin D associated events in G1	0.0248563	0.0177178	E2F1	1
hsa-miR-181b-5p	R-HSA-69236	G1 Phase	0.0248563	0.0177178	E2F1	1
hsa-miR-181b-5p	R-HSA-1912422	Pre-NOTCH Expression and Processing	0.0254152	0.0177178	E2F1	1
hsa-miR-181b-5p	R-HSA-6798695	Neutrophil degranulation	0.0275035	0.0177178	RAP1B/HMGB1	2
hsa-miR-181b-5p	R-HSA-2428928	IRS-related events triggered by IGF1R	0.027648	0.0177178	IGF1R	1
hsa-miR-181b-5p	R-HSA-6791312	TP53 Regulates Transcription of Cell Cycle Genes	0.027648	0.0177178	E2F1	1
hsa-miR-181b-5p	R-HSA-2428924	IGF1R signaling cascade	0.0282056	0.0177178	IGF1R	1
hsa-miR-181b-5p	R-HSA-2404192	Signaling by Type 1 Insulin-like Growth Factor 1 Receptor...	0.0287628	0.0177178	IGF1R	1
hsa-miR-181b-5p	R-HSA-349425	Autodegradation of the E3 ubiquitin ligase COP1	0.0293199	0.0177178	ATM	1
hsa-miR-181b-5p	R-HSA-75153	Apoptotic execution phase	0.0293199	0.0177178	HMGB1	1
hsa-miR-181b-5p	R-HSA-6802949	Signaling by RAS mutants	0.0298766	0.0177178	RAP1B	1
hsa-miR-181b-5p	R-HSA-69601	Ubiquitin Mediated Degradation of Phosphorylated Cdc25A	0.0298766	0.0177178	ATM	1
hsa-miR-181b-5p	R-HSA-69610	p53-Independent DNA Damage Response	0.0298766	0.0177178	ATM	1
hsa-miR-181b-5p	R-HSA-69613	p53-Independent G1/S DNA damage checkpoint	0.0298766	0.0177178	ATM	1
hsa-miR-181b-5p	R-HSA-69541	Stabilization of p53	0.0321009	0.0187725	ATM	1
hsa-miR-181b-5p	R-HSA-447115	Interleukin-12 family signaling	0.0332115	0.0191559	RAP1B	1
hsa-miR-181b-5p	R-HSA-6802952	Signaling by BRAF and RAF fusions	0.034321	0.0195283	RAP1B	1
hsa-miR-181b-5p	R-HSA-69563	p53-Dependent G1 DNA Damage Response	0.0370901	0.0198549	ATM	1
hsa-miR-181b-5p	R-HSA-69580	p53-Dependent G1/S DNA damage checkpoint	0.0370901	0.0198549	ATM	1
hsa-miR-181b-5p	R-HSA-5685942	HDR through Homologous Recombination (HRR)	0.0376431	0.0198549	ATM	1
hsa-miR-181b-5p	R-HSA-3371453	Regulation of HSF1-mediated heat shock response	0.0381959	0.0198549	ATM	1
hsa-miR-181b-5p	R-HSA-6796648	TP53 Regulates Transcription of DNA Repair Genes	0.0381959	0.0198549	ATM	1
hsa-miR-181b-5p	R-HSA-68867	Assembly of the pre-replicative complex	0.0381959	0.0198549	E2F1	1
hsa-miR-181b-5p	R-HSA-69615	G1/S DNA Damage Checkpoints	0.0381959	0.0198549	ATM	1
hsa-miR-181b-5p	R-HSA-5693571	Nonhomologous End-Joining (NHEJ)	0.0387484	0.0198965	ATM	1
hsa-miR-181b-5p	R-HSA-1834949	Cytosolic sensors of pathogen-associated DNA	0.0393006	0.0199369	HMGB1	1
hsa-miR-181b-5p	R-HSA-5693565	Recruitment and ATM-mediated phosphorylation of repair an...	0.0426084	0.0208792	ATM	1
hsa-miR-181b-5p	R-HSA-69304	Regulation of DNA replication	0.0426084	0.0208792	E2F1	1
hsa-miR-181b-5p	R-HSA-5693606	DNA Double Strand Break Response	0.0431588	0.0208792	ATM	1
hsa-miR-181b-5p	R-HSA-6802957	Oncogenic MAPK signaling	0.0431588	0.0208792	RAP1B	1
hsa-miR-181b-5p	R-HSA-6806834	Signaling by MET	0.0442588	0.0208792	RAP1B	1
hsa-miR-181b-5p	R-HSA-2559586	DNA Damage/Telomere Stress Induced Senescence	0.0448084	0.0208792	ATM	1
hsa-miR-181b-5p	R-HSA-69656	Cyclin A:Cdk2-associated events at S phase entry	0.0453577	0.0208792	E2F1	1
hsa-miR-181b-5p	R-HSA-69202	Cyclin E associated events during G1/S transition	0.0459068	0.0208792	E2F1	1
hsa-miR-181b-5p	R-HSA-168928	DDX58/IFIH1-mediated induction of interferon-alpha/beta	0.0464556	0.0208792	HMGB1	1
hsa-miR-181b-5p	R-HSA-68874	M/G1 Transition	0.0475524	0.0208792	E2F1	1
hsa-miR-181b-5p	R-HSA-69002	DNA Replication Pre-Initiation	0.0475524	0.0208792	E2F1	1
hsa-miR-181b-5p	R-HSA-168142	Toll Like Receptor 10 (TLR10) Cascade	0.0481004	0.0208792	HMGB1	1
hsa-miR-181b-5p	R-HSA-168176	Toll Like Receptor 5 (TLR5) Cascade	0.0481004	0.0208792	HMGB1	1
hsa-miR-181b-5p	R-HSA-975871	MyD88 cascade initiated on plasma membrane	0.0481004	0.0208792	HMGB1	1
hsa-miR-181b-5p	R-HSA-912446	Meiotic recombination	0.0486482	0.0209015	ATM	1
hsa-miR-181b-5p	R-HSA-3371556	Cellular response to heat stress	0.0491956	0.0209232	ATM	1
hsa-miR-181b-5p	R-HSA-6804756	Regulation of TP53 Activity through Phosphorylation	0.0508365	0.0211767	ATM	1
hsa-miR-181b-5p	R-HSA-975138	TRAF6 mediated induction of NFkB and MAP kinases upon TLR...	0.0524751	0.0211767	HMGB1	1
hsa-miR-181b-5p	R-HSA-69473	G2/M DNA damage checkpoint	0.0530207	0.0211767	ATM	1
hsa-miR-181b-5p	R-HSA-166058	MyD88:Mal cascade initiated on plasma membrane	0.0535661	0.0211767	HMGB1	1
hsa-miR-181b-5p	R-HSA-168181	Toll Like Receptor 7/8 (TLR7/8) Cascade	0.0535661	0.0211767	HMGB1	1
hsa-miR-181b-5p	R-HSA-168188	Toll Like Receptor TLR6:TLR2 Cascade	0.0535661	0.0211767	HMGB1	1
hsa-miR-181b-5p	R-HSA-975155	MyD88 dependent cascade initiated on endosome	0.0535661	0.0211767	HMGB1	1
hsa-miR-181b-5p	R-HSA-5693607	Processing of DNA double-strand break ends	0.0546561	0.0211767	ATM	1
hsa-miR-181b-5p	R-HSA-168179	Toll Like Receptor TLR1:TLR2 Cascade	0.0552007	0.0211767	HMGB1	1
hsa-miR-181b-5p	R-HSA-181438	Toll Like Receptor 2 (TLR2) Cascade	0.0552007	0.0211767	HMGB1	1
hsa-miR-181b-5p	R-HSA-168138	Toll Like Receptor 9 (TLR9) Cascade	0.055745	0.0211767	HMGB1	1
hsa-miR-181b-5p	R-HSA-168164	Toll Like Receptor 3 (TLR3) Cascade	0.0562891	0.0211767	HMGB1	1
hsa-miR-181b-5p	R-HSA-166166	MyD88-independent TLR4 cascade	0.056833	0.0211767	HMGB1	1
hsa-miR-181b-5p	R-HSA-937061	TRIF(TICAM1)-mediated TLR4 signaling	0.056833	0.0211767	HMGB1	1
hsa-miR-181b-5p	R-HSA-69306	DNA Replication	0.0600904	0.0221941	E2F1	1
hsa-miR-181b-5p	R-HSA-157118	Signaling by NOTCH	0.0617156	0.0225961	E2F1	1
hsa-miR-181b-5p	R-HSA-166054	Activated TLR4 signalling	0.064959	0.0235786	HMGB1	1
hsa-miR-181b-5p	R-HSA-1500620	Meiosis	0.066038	0.0237654	ATM	1
hsa-miR-181b-5p	R-HSA-446652	Interleukin-1 family signaling	0.068193	0.0243329	HMGB1	1
hsa-miR-181b-5p	R-HSA-2559580	Oxidative Stress Induced Senescence	0.069269	0.0245091	E2F1	1
hsa-miR-181b-5p	R-HSA-69206	G1/S Transition	0.0714177	0.0250589	E2F1	1
hsa-miR-181b-5p	R-HSA-166016	Toll Like Receptor 4 (TLR4) Cascade	0.0724906	0.0252033	HMGB1	1
hsa-miR-181b-5p	R-HSA-5693567	HDR through Homologous Recombination (HR) or Single Stran...	0.0730266	0.0252033	ATM	1
hsa-miR-181b-5p	R-HSA-5693538	Homology Directed Repair	0.0762373	0.0260684	ATM	1
hsa-miR-181b-5p	R-HSA-69242	S Phase	0.0767716	0.0260684	E2F1	1
hsa-miR-181b-5p	R-HSA-1474165	Reproduction	0.0799715	0.0269378	ATM	1
hsa-miR-181b-5p	R-HSA-453279	Mitotic G1-G1/S phases	0.0810361	0.0270797	E2F1	1
hsa-miR-181b-5p	R-HSA-168898	Toll-Like Receptors Cascades	0.0863437	0.0286262	HMGB1	1
hsa-miR-181b-5p	R-HSA-5633007	Regulation of TP53 Activity	0.0874021	0.0287507	ATM	1
hsa-miR-181b-5p	R-HSA-5693532	DNA Double-Strand Break Repair	0.0910986	0.0297344	ATM	1
hsa-miR-181b-5p	R-HSA-69481	G2/M Checkpoints	0.0921525	0.029847	ATM	1
hsa-miR-181b-5p	R-HSA-453274	Mitotic G2-G2/M phases	0.107838	0.0346608	E2F1	1
hsa-miR-181b-5p	R-HSA-5673001	RAF/MAP kinase cascade	0.130944	0.0417683	RAP1B	1
hsa-miR-181b-5p	R-HSA-5684996	MAPK1/MAPK3 signaling	0.133986	0.0424175	RAP1B	1
hsa-miR-181b-5p	R-HSA-8854691	Interleukin-20 family signaling	0.140045	0.0440047	RAP1B	1
hsa-miR-181b-5p	R-HSA-76002	Platelet activation, signaling and aggregation	0.149565	0.0466481	RAP1B	1
hsa-miR-181b-5p	R-HSA-5683057	MAPK family signaling cascades	0.153548	0.047538	RAP1B	1
hsa-miR-181b-5p	R-HSA-69620	Cell Cycle Checkpoints	0.156029	0.0479535	ATM	1
hsa-miR-181b-5p	R-HSA-73894	DNA Repair	0.167364	0.0510645	ATM	1
hsa-miR-181b-5p	R-HSA-5663202	Diseases of signal transduction	0.195862	0.0593295	RAP1B	1
hsa-miR-342-3p	R-HSA-68689	CDC6 association with the ORC:origin complex	0.00209165	0.000999171	E2F1	1
hsa-miR-342-3p	R-HSA-113501	Inhibition of replication initiation of damaged DNA by RB...	0.00247172	0.000999171	E2F1	1
hsa-miR-342-3p	R-HSA-6804116	TP53 Regulates Transcription of Genes Involved in G1 Cell...	0.00266172	0.000999171	E2F1	1
hsa-miR-342-3p	R-HSA-69298	Association of licensing factors with the pre-replicative...	0.00285171	0.000999171	E2F1	1
hsa-miR-342-3p	R-HSA-1362300	Transcription of E2F targets under negative control by p1...	0.00304168	0.000999171	E2F1	1
hsa-miR-342-3p	R-HSA-1362277	Transcription of E2F targets under negative control by DR...	0.00361148	0.000999171	E2F1	1
hsa-miR-342-3p	R-HSA-113510	E2F mediated regulation of DNA replication	0.00418111	0.000999171	E2F1	1
hsa-miR-342-3p	R-HSA-1538133	G0 and Early G1	0.00513015	0.000999171	E2F1	1
hsa-miR-342-3p	R-HSA-539107	Activation of E2F1 target genes at G1/S	0.0053199	0.000999171	E2F1	1
hsa-miR-342-3p	R-HSA-69205	G1/S-Specific Transcription	0.0053199	0.000999171	E2F1	1
hsa-miR-342-3p	R-HSA-1912408	Pre-NOTCH Transcription and Translation	0.00550963	0.000999171	E2F1	1
hsa-miR-342-3p	R-HSA-114452	Activation of BH3-only proteins	0.00569935	0.000999171	E2F1	1
hsa-miR-342-3p	R-HSA-2559585	Oncogene Induced Senescence	0.00626839	0.000999171	E2F1	1
hsa-miR-342-3p	R-HSA-8953750	Transcriptional Regulation by E2F6	0.00664765	0.000999171	E2F1	1
hsa-miR-342-3p	R-HSA-109606	Intrinsic Pathway for Apoptosis	0.00816401	0.000999171	E2F1	1
hsa-miR-342-3p	R-HSA-69231	Cyclin D associated events in G1	0.00835347	0.000999171	E2F1	1
hsa-miR-342-3p	R-HSA-69236	G1 Phase	0.00835347	0.000999171	E2F1	1
hsa-miR-342-3p	R-HSA-1912422	Pre-NOTCH Expression and Processing	0.00854291	0.000999171	E2F1	1
hsa-miR-342-3p	R-HSA-6791312	TP53 Regulates Transcription of Cell Cycle Genes	0.00930051	0.00103053	E2F1	1
hsa-miR-342-3p	R-HSA-5334118	DNA methylation	0.012328	0.00125582	DNMT1	1
hsa-miR-342-3p	R-HSA-68867	Assembly of the pre-replicative complex	0.0128951	0.00125582	E2F1	1
hsa-miR-342-3p	R-HSA-212300	PRC2 methylates histones and DNA	0.01384	0.00125582	DNMT1	1
hsa-miR-342-3p	R-HSA-69304	Regulation of DNA replication	0.0144067	0.00125582	E2F1	1
hsa-miR-342-3p	R-HSA-69656	Cyclin A:Cdk2-associated events at S phase entry	0.0153509	0.00125582	E2F1	1
hsa-miR-342-3p	R-HSA-69202	Cyclin E associated events during G1/S transition	0.0155396	0.00125582	E2F1	1
hsa-miR-342-3p	R-HSA-68874	M/G1 Transition	0.0161058	0.00125582	E2F1	1
hsa-miR-342-3p	R-HSA-69002	DNA Replication Pre-Initiation	0.0161058	0.00125582	E2F1	1
hsa-miR-342-3p	R-HSA-427413	NoRC negatively regulates rRNA expression	0.0200648	0.00142657	DNMT1	1
hsa-miR-342-3p	R-HSA-69306	DNA Replication	0.0204414	0.00142657	E2F1	1
hsa-miR-342-3p	R-HSA-5250941	Negative epigenetic regulation of rRNA expression	0.0206297	0.00142657	DNMT1	1
hsa-miR-342-3p	R-HSA-157118	Signaling by NOTCH	0.0210062	0.00142657	E2F1	1
hsa-miR-342-3p	R-HSA-2559580	Oxidative Stress Induced Senescence	0.0236398	0.00155525	E2F1	1
hsa-miR-342-3p	R-HSA-69206	G1/S Transition	0.0243916	0.00155608	E2F1	1
hsa-miR-342-3p	R-HSA-69242	S Phase	0.0262699	0.00162405	E2F1	1
hsa-miR-342-3p	R-HSA-212165	Epigenetic regulation of gene expression	0.0277712	0.00162405	DNMT1	1
hsa-miR-342-3p	R-HSA-453279	Mitotic G1-G1/S phases	0.0277712	0.00162405	E2F1	1
hsa-miR-342-3p	R-HSA-109581	Apoptosis	0.0317066	0.00178771	E2F1	1
hsa-miR-342-3p	R-HSA-5357801	Programmed Cell Death	0.0322681	0.00178771	E2F1	1
hsa-miR-342-3p	R-HSA-2559583	Cellular Senescence	0.0367546	0.00196393	E2F1	1
hsa-miR-342-3p	R-HSA-453274	Mitotic G2-G2/M phases	0.0373147	0.00196393	E2F1	1
hsa-miR-342-3p	R-HSA-3700989	Transcriptional Regulation by TP53	0.0686029	0.00352261	E2F1	1
hsa-miR-342-3p	R-HSA-2262752	Cellular responses to stress	0.0799518	0.00400761	E2F1	1

## Sheet: WIKIPATHWAYS
microRNA	WIKIPATHWAY ID	Description	p-value	FDR	Genes	Count
hsa-miR-100-5p	WP2032	Human Thyroid Stimulating Hormone (TSH) signaling pathway	1.1244e-05	0.000284059	IGF1R/MTOR/RAP1B	3
hsa-miR-100-5p	WP1984	Integrated Breast Cancer Pathway	0.000131221	0.00117047	ATM/BMPR2/MTOR	3
hsa-miR-100-5p	WP4262	Breast cancer pathway	0.000138993	0.00117047	ATM/IGF1R/MTOR	3
hsa-miR-100-5p	WP3850	Factors and pathways affecting insulin-like growth factor (IGF1)-Akt signaling	0.000224266	0.00141642	IGF1R/MTOR	2
hsa-miR-100-5p	WP3878	ATM Signaling Network in Development and Disease	0.000496835	0.00251033	ATM/MTOR	2
hsa-miR-100-5p	WP2261	Signaling Pathways in Glioblastoma	0.00161471	0.00679878	ATM/IGF1R	2
hsa-miR-100-5p	WP1544	MicroRNAs in cardiomyocyte hypertrophy	0.00242958	0.00859002	IGF1R/MTOR	2
hsa-miR-100-5p	WP615	Senescence and Autophagy in Cancer	0.00272017	0.00859002	IGF1R/MTOR	2
hsa-miR-100-5p	WP3931	ESC Pluripotency Pathways	0.00329393	0.00924612	BMPR2/MTOR	2
hsa-miR-100-5p	WP481	Insulin Signaling	0.00596316	0.0150648	IGF1R/MTOR	2
hsa-miR-100-5p	WP4223	Ras Signaling	0.00790281	0.018125	IGF1R/RAP1B	2
hsa-miR-100-5p	WP306	Focal Adhesion	0.00927775	0.018125	IGF1R/RAP1B	2
hsa-miR-100-5p	WP1425	Bone Morphogenic Protein (BMP) Signalling and Regulation	0.00932684	0.018125	BMPR2	1
hsa-miR-100-5p	WP186	Homologous recombination	0.0101009	0.0182272	ATM	1
hsa-miR-100-5p	WP3888	VEGFA-VEGFR2 Signaling Pathway	0.0127426	0.0195743	MTOR/RAP1B	2
hsa-miR-100-5p	WP3874	Canonical and Non-Canonical TGF-B signaling	0.0131924	0.0195743	BMPR2	1
hsa-miR-100-5p	WP3879	4-hydroxytamoxifen, Dexamethasone, and Retinoic Acids Regulation of p27 Expression	0.0139641	0.0195743	MTOR	1
hsa-miR-100-5p	WP2011	SREBF and miR33 in cholesterol and lipid homeostasis	0.0147353	0.0195743	MTOR	1
hsa-miR-100-5p	WP1742	TP53 Network	0.015506	0.0195743	ATM	1
hsa-miR-100-5p	WP1584	Type II diabetes mellitus	0.0170459	0.0195743	MTOR	1
hsa-miR-100-5p	WP3657	Hematopoietic Stem Cell Gene Regulation by GABP alpha/beta Complex	0.0170459	0.0195743	ATM	1
hsa-miR-100-5p	WP4141	PI3K/AKT/mTOR - VitD3 Signalling	0.0170459	0.0195743	MTOR	1
hsa-miR-100-5p	WP2035	Follicle Stimulating Hormone (FSH) signaling pathway	0.0208874	0.0213227	MTOR	1
hsa-miR-100-5p	WP3932	Focal Adhesion-PI3K-Akt-mTOR-signaling pathway	0.021019	0.0213227	IGF1R/MTOR	2
hsa-miR-100-5p	WP2870	Extracellular vesicle-mediated signaling in recipient cells	0.0231865	0.0213227	MTOR	1
hsa-miR-100-5p	WP3844	PI3K-AKT-mTOR signaling pathway and therapeutic opportunities	0.0231865	0.0213227	MTOR	1
hsa-miR-100-5p	WP34	Ovarian Infertility Genes	0.0247168	0.0213227	ATM	1
hsa-miR-100-5p	WP4172	PI3K-Akt Signaling Pathway	0.0259105	0.0213227	IGF1R/MTOR	2
hsa-miR-100-5p	WP313	Signaling of Hepatocyte Growth Factor Receptor	0.0262453	0.0213227	RAP1B	1
hsa-miR-100-5p	WP3676	BDNF-TrkB Signaling	0.0262453	0.0213227	MTOR	1
hsa-miR-100-5p	WP3982	miRNA regulation of p53 pathway in prostate cancer	0.0262453	0.0213227	ATM	1
hsa-miR-100-5p	WP244	Alpha 6 Beta 4 signaling pathway	0.0270087	0.0213227	MTOR	1
hsa-miR-100-5p	WP1471	Target Of Rapamycin (TOR) Signaling	0.0285343	0.0218444	MTOR	1
hsa-miR-100-5p	WP2516	ATM Signaling Pathway	0.030819	0.0228996	ATM	1
hsa-miR-100-5p	WP2636	Common Pathways Underlying Drug Addiction	0.0323398	0.023343	RAP1B	1
hsa-miR-100-5p	WP1591	Heart Development	0.0353756	0.0240222	BMPR2	1
hsa-miR-100-5p	WP1971	Integrated Cancer Pathway	0.0353756	0.0240222	ATM	1
hsa-miR-100-5p	WP2203	Thymic Stromal LymphoPoietin (TSLP) Signaling Pathway	0.0361333	0.0240222	MTOR	1
hsa-miR-100-5p	WP1545	miRNAs involved in DNA damage response	0.0384037	0.0247804	ATM	1
hsa-miR-100-5p	WP363	Wnt Signaling Pathway	0.0406699	0.0247804	MTOR	1
hsa-miR-100-5p	WP2018	RANKL/RANK (Receptor activator of NFKB (ligand)) Signaling Pathway	0.0421783	0.0247804	MTOR	1
hsa-miR-100-5p	WP3959	DNA IR-Double Strand Breaks (DSBs) and cellular response via ATM	0.0421783	0.0247804	ATM	1
hsa-miR-100-5p	WP585	Interferon type I signaling pathways	0.0421783	0.0247804	MTOR	1
hsa-miR-100-5p	WP2795	Cardiac Hypertrophic Response	0.0436847	0.0248179	MTOR	1
hsa-miR-100-5p	WP3981	miRNA regulation of prostate cancer signaling pathways	0.0451893	0.0248179	MTOR	1
hsa-miR-100-5p	WP4205	MET in type 1 papillary renal cell carcinoma	0.0451893	0.0248179	RAP1B	1
hsa-miR-100-5p	WP3584	MECP2 and Associated Rett Syndrome	0.0474426	0.024986	MTOR	1
hsa-miR-100-5p	WP45	G1 to S cell cycle control	0.0489425	0.024986	ATM	1
hsa-miR-100-5p	WP474	Endochondral Ossification	0.0496917	0.024986	IGF1R	1
hsa-miR-100-5p	WP2374	Oncostatin M Signaling Pathway	0.0504405	0.024986	MTOR	1
hsa-miR-100-5p	WP3651	Pathways Affected in Adenoid Cystic Carcinoma	0.0504405	0.024986	ATM	1
hsa-miR-100-5p	WP1403	AMP-activated Protein Kinase (AMPK) Signaling	0.0526839	0.0251125	MTOR	1
hsa-miR-100-5p	WP707	DNA Damage Response	0.0526839	0.0251125	ATM	1
hsa-miR-100-5p	WP1982	Sterol Regulatory Element-Binding Proteins (SREBP) signalling	0.0556685	0.0260437	MTOR	1
hsa-miR-100-5p	WP2034	Leptin signaling pathway	0.057902	0.0261212	MTOR	1
hsa-miR-100-5p	WP2037	Prolactin Signaling Pathway	0.057902	0.0261212	MTOR	1
hsa-miR-100-5p	WP4016	DNA IR-damage and cellular response via ATR	0.0630971	0.0279655	ATM	1
hsa-miR-100-5p	WP254	Apoptosis	0.0653166	0.0282622	IGF1R	1
hsa-miR-100-5p	WP4018	Pathways in clear cell renal cell carcinoma	0.0660554	0.0282622	MTOR	1
hsa-miR-100-5p	WP4263	Pancreatic adenocarcinoma pathway	0.0675318	0.0282622	MTOR	1
hsa-miR-100-5p	WP673	ErbB Signaling Pathway	0.0690063	0.0282622	MTOR	1
hsa-miR-100-5p	WP1530	miRNA Regulation of DNA Damage Response	0.0704789	0.0282622	ATM	1
hsa-miR-100-5p	WP2355	Corticotropin-releasing hormone signaling pathway	0.0704789	0.0282622	RAP1B	1
hsa-miR-100-5p	WP185	Integrin-mediated Cell Adhesion	0.0785451	0.0310046	RAP1B	1
hsa-miR-100-5p	WP710	DNA Damage Response (only ATM dependent)	0.0865551	0.0336409	ATM	1
hsa-miR-100-5p	WP179	Cell Cycle	0.0916234	0.0350712	ATM	1
hsa-miR-100-5p	WP3915	Angiopoietin Like Protein 8 Regulatory Pathway	0.0988247	0.0367151	MTOR	1
hsa-miR-100-5p	WP4217	Ebola Virus Pathway on Host	0.0988247	0.0367151	IGF1R	1
hsa-miR-100-5p	WP2380	Brain-Derived Neurotrophic Factor (BDNF) signaling pathway	0.107406	0.0393248	MTOR	1
hsa-miR-100-5p	WP2857	Mesodermal Commitment Pathway	0.116628	0.0420914	BMPR2	1
hsa-miR-100-5p	WP437	EGF/EGFR Signaling Pathway	0.121563	0.0429002	MTOR	1
hsa-miR-100-5p	WP3929	Chemokine signaling pathway	0.122266	0.0429002	RAP1B	1
hsa-miR-100-5p	WP382	MAPK Signaling Pathway	0.179739	0.0622023	RAP1B	1
hsa-miR-181b-5p	WP2032	Human Thyroid Stimulating Hormone (TSH) signaling pathway	1.1244e-05	0.000194604	IGF1R/E2F1/RAP1B	3
hsa-miR-181b-5p	WP2261	Signaling Pathways in Glioblastoma	2.05416e-05	0.000194604	IGF1R/E2F1/ATM	3
hsa-miR-181b-5p	WP4262	Breast cancer pathway	0.000138993	0.000877849	IGF1R/E2F1/ATM	3
hsa-miR-181b-5p	WP1971	Integrated Cancer Pathway	0.000496835	0.00222558	E2F1/ATM	2
hsa-miR-181b-5p	WP1545	miRNAs involved in DNA damage response	0.000587305	0.00222558	E2F1/ATM	2
hsa-miR-181b-5p	WP3959	DNA IR-Double Strand Breaks (DSBs) and cellular response via ATM	0.000710844	0.00224477	E2F1/ATM	2
hsa-miR-181b-5p	WP45	G1 to S cell cycle control	0.000962305	0.00260474	E2F1/ATM	2
hsa-miR-181b-5p	WP707	DNA Damage Response	0.00111807	0.00264806	E2F1/ATM	2
hsa-miR-181b-5p	WP4016	DNA IR-damage and cellular response via ATR	0.00161471	0.00339939	E2F1/ATM	2
hsa-miR-181b-5p	WP2446	Retinoblastoma Gene in Cancer	0.00181352	0.00343614	E2F1/HMGB1	2
hsa-miR-181b-5p	WP1530	miRNA Regulation of DNA Damage Response	0.00202353	0.0034855	E2F1/ATM	2
hsa-miR-181b-5p	WP615	Senescence and Autophagy in Cancer	0.00272017	0.00429501	IGF1R/E2F1	2
hsa-miR-181b-5p	WP710	DNA Damage Response (only ATM dependent)	0.00307918	0.00448787	ATM/HMGB1	2
hsa-miR-181b-5p	WP179	Cell Cycle	0.00345955	0.0046821	E2F1/ATM	2
hsa-miR-181b-5p	WP1984	Integrated Breast Cancer Pathway	0.00546642	0.00690496	E2F1/ATM	2
hsa-miR-181b-5p	WP4223	Ras Signaling	0.00790281	0.00935859	IGF1R/RAP1B	2
hsa-miR-181b-5p	WP306	Focal Adhesion	0.00927775	0.0103405	IGF1R/RAP1B	2
hsa-miR-181b-5p	WP186	Homologous recombination	0.0101009	0.0106326	ATM	1
hsa-miR-181b-5p	WP3969	H19 action Rb-E2F1 signaling and CDK-Beta-catenin activity	0.0124203	0.0123859	E2F1	1
hsa-miR-181b-5p	WP1742	TP53 Network	0.015506	0.0146899	ATM	1
hsa-miR-181b-5p	WP3657	Hematopoietic Stem Cell Gene Regulation by GABP alpha/beta Complex	0.0170459	0.0153798	ATM	1
hsa-miR-181b-5p	WP3850	Factors and pathways affecting insulin-like growth factor (IGF1)-Akt signaling	0.0239519	0.0198911	IGF1R	1
hsa-miR-181b-5p	WP34	Ovarian Infertility Genes	0.0247168	0.0198911	ATM	1
hsa-miR-181b-5p	WP313	Signaling of Hepatocyte Growth Factor Receptor	0.0262453	0.0198911	RAP1B	1
hsa-miR-181b-5p	WP3982	miRNA regulation of p53 pathway in prostate cancer	0.0262453	0.0198911	ATM	1
hsa-miR-181b-5p	WP4320	The effect of progerin on the involved genes in Hutchinson-Gilford Progeria Syndrome	0.0300579	0.0211294	E2F1	1
hsa-miR-181b-5p	WP2516	ATM Signaling Pathway	0.030819	0.0211294	ATM	1
hsa-miR-181b-5p	WP2828	Bladder Cancer	0.0315796	0.0211294	E2F1	1
hsa-miR-181b-5p	WP2636	Common Pathways Underlying Drug Addiction	0.0323398	0.0211294	RAP1B	1
hsa-miR-181b-5p	WP3878	ATM Signaling Network in Development and Disease	0.0353756	0.0223425	ATM	1
hsa-miR-181b-5p	WP2586	Aryl Hydrocarbon Receptor	0.0368906	0.0225477	E2F1	1
hsa-miR-181b-5p	WP4205	MET in type 1 papillary renal cell carcinoma	0.0451893	0.0258301	RAP1B	1
hsa-miR-181b-5p	WP3584	MECP2 and Associated Rett Syndrome	0.0474426	0.0258301	E2F1	1
hsa-miR-181b-5p	WP474	Endochondral Ossification	0.0496917	0.0258301	IGF1R	1
hsa-miR-181b-5p	WP3651	Pathways Affected in Adenoid Cystic Carcinoma	0.0504405	0.0258301	ATM	1
hsa-miR-181b-5p	WP3998	Prader-Willi and Angelman Syndrome	0.0504405	0.0258301	E2F1	1
hsa-miR-181b-5p	WP4255	Non-small cell lung cancer	0.0504405	0.0258301	E2F1	1
hsa-miR-181b-5p	WP254	Apoptosis	0.0653166	0.0325678	IGF1R	1
hsa-miR-181b-5p	WP4263	Pancreatic adenocarcinoma pathway	0.0675318	0.032809	E2F1	1
hsa-miR-181b-5p	WP2355	Corticotropin-releasing hormone signaling pathway	0.0704789	0.0333847	RAP1B	1
hsa-miR-181b-5p	WP1544	MicroRNAs in cardiomyocyte hypertrophy	0.0770827	0.0354339	IGF1R	1
hsa-miR-181b-5p	WP185	Integrin-mediated Cell Adhesion	0.0785451	0.0354339	RAP1B	1
hsa-miR-181b-5p	WP2431	Spinal Cord Injury	0.0901776	0.0397356	E2F1	1
hsa-miR-181b-5p	WP236	Adipogenesis	0.0981066	0.0416104	E2F1	1
hsa-miR-181b-5p	WP4217	Ebola Virus Pathway on Host	0.0988247	0.0416104	IGF1R	1
hsa-miR-181b-5p	WP481	Insulin Signaling	0.119451	0.0482627	IGF1R	1
hsa-miR-181b-5p	WP437	EGF/EGFR Signaling Pathway	0.121563	0.0482627	E2F1	1
hsa-miR-181b-5p	WP3929	Chemokine signaling pathway	0.122266	0.0482627	RAP1B	1
hsa-miR-181b-5p	WP3888	VEGFA-VEGFR2 Signaling Pathway	0.172389	0.0666595	RAP1B	1
hsa-miR-181b-5p	WP382	MAPK Signaling Pathway	0.179739	0.0681115	RAP1B	1
hsa-miR-181b-5p	WP3932	Focal Adhesion-PI3K-Akt-mTOR-signaling pathway	0.218916	0.081331	IGF1R	1
hsa-miR-181b-5p	WP4172	PI3K-Akt Signaling Pathway	0.241694	0.0880666	IGF1R	1
hsa-miR-342-3p	WP2446	Retinoblastoma Gene in Cancer	0.000553907	0.00466448	DNMT1/E2F1	2
hsa-miR-342-3p	WP2333	Trans-sulfuration pathway	0.00467289	0.0141593	DNMT1	1
hsa-miR-342-3p	WP3969	H19 action Rb-E2F1 signaling and CDK-Beta-catenin activity	0.00746962	0.0141593	E2F1	1
hsa-miR-342-3p	WP3657	Hematopoietic Stem Cell Gene Regulation by GABP alpha/beta Complex	0.0102611	0.0141593	DNMT1	1
hsa-miR-342-3p	WP4288	MTHFR deficiency	0.0125834	0.0141593	DNMT1	1
hsa-miR-342-3p	WP241	One Carbon Metabolism	0.0144385	0.0141593	DNMT1	1
hsa-miR-342-3p	WP2525	Trans-sulfuration and one carbon metabolism	0.014902	0.0141593	DNMT1	1
hsa-miR-342-3p	WP4320	The effect of progerin on the involved genes in Hutchinson-Gilford Progeria Syndrome	0.0181419	0.0141593	E2F1	1
hsa-miR-342-3p	WP2828	Bladder Cancer	0.0190663	0.0141593	E2F1	1
hsa-miR-342-3p	WP1971	Integrated Cancer Pathway	0.0213747	0.0141593	E2F1	1
hsa-miR-342-3p	WP2586	Aryl Hydrocarbon Receptor	0.0222971	0.0141593	E2F1	1
hsa-miR-342-3p	WP1545	miRNAs involved in DNA damage response	0.0232189	0.0141593	E2F1	1
hsa-miR-342-3p	WP3959	DNA IR-Double Strand Breaks (DSBs) and cellular response via ATM	0.0255208	0.0141593	E2F1	1
hsa-miR-342-3p	WP3584	MECP2 and Associated Rett Syndrome	0.0287374	0.0141593	E2F1	1
hsa-miR-342-3p	WP45	G1 to S cell cycle control	0.0296551	0.0141593	E2F1	1
hsa-miR-342-3p	WP3998	Prader-Willi and Angelman Syndrome	0.0305723	0.0141593	E2F1	1
hsa-miR-342-3p	WP4255	Non-small cell lung cancer	0.0305723	0.0141593	E2F1	1
hsa-miR-342-3p	WP2032	Human Thyroid Stimulating Hormone (TSH) signaling pathway	0.0314889	0.0141593	E2F1	1
hsa-miR-342-3p	WP707	DNA Damage Response	0.0319469	0.0141593	E2F1	1
hsa-miR-342-3p	WP2261	Signaling Pathways in Glioblastoma	0.0383447	0.0153763	E2F1	1
hsa-miR-342-3p	WP4016	DNA IR-damage and cellular response via ATR	0.0383447	0.0153763	E2F1	1
hsa-miR-342-3p	WP4263	Pancreatic adenocarcinoma pathway	0.041078	0.0157061	E2F1	1
hsa-miR-342-3p	WP1530	miRNA Regulation of DNA Damage Response	0.0428973	0.0157061	E2F1	1
hsa-miR-342-3p	WP615	Senescence and Autophagy in Cancer	0.0496992	0.0174383	E2F1	1
hsa-miR-342-3p	WP2431	Spinal Cord Injury	0.0551174	0.0181436	E2F1	1
hsa-miR-342-3p	WP179	Cell Cycle	0.0560184	0.0181436	E2F1	1
hsa-miR-342-3p	WP236	Adipogenesis	0.060066	0.018734	E2F1	1
hsa-miR-342-3p	WP1984	Integrated Breast Cancer Pathway	0.0703572	0.0208186	E2F1	1
hsa-miR-342-3p	WP4262	Breast cancer pathway	0.0716939	0.0208186	E2F1	1
hsa-miR-342-3p	WP437	EGF/EGFR Signaling Pathway	0.074808	0.0209987	E2F1	1
hsa-miR-342-3p	WP2877	Vitamin D Receptor Pathway	0.0845499	0.0229677	ID4	1
hsa-miR-342-3p	WP3594	Circadian rythm related genes	0.093785	0.0246803	ID4	1

## Sheet: DISEASE Ontology
microRNA	Disease ID	Description	p-value	FDR	Genes	Count
hsa-miR-100-5p	DOID:1272	telangiectasis	7.60687e-07	5.36484e-05	ATM/BMPR2/MTOR	3
hsa-miR-100-5p	DOID:341	peripheral vascular disease	4.16249e-06	0.000146783	ATM/BMPR2/MTOR	3
hsa-miR-100-5p	DOID:0050736	autosomal dominant disease	3.22086e-05	0.000757185	ATM/IGF1R/BMPR2/MTOR	4
hsa-miR-181b-5p	DOID:2621	autonomic nervous system neoplasm	6.5901e-05	0.00208456	IGF1R/E2F1/ATM/HMGB1	4
hsa-miR-181b-5p	DOID:769	neuroblastoma	6.5901e-05	0.00208456	IGF1R/E2F1/ATM/HMGB1	4
hsa-miR-181b-5p	DOID:3459	breast carcinoma	7.16123e-05	0.00208456	IGF1R/E2F1/ATM/HMGB1	4
hsa-miR-181b-5p	DOID:1192	peripheral nervous system neoplasm	8.16631e-05	0.00208456	IGF1R/E2F1/ATM/HMGB1	4
hsa-miR-100-5p	DOID:3963	thyroid carcinoma	0.000147954	0.00251699	ATM/MTOR/RAP1B	3
hsa-miR-181b-5p	DOID:74	hematopoietic system disease	0.000165342	0.00337646	IGF1R/E2F1/ATM/HMGB1	4
hsa-miR-100-5p	DOID:1781	thyroid cancer	0.000178443	0.00251699	ATM/MTOR/RAP1B	3
hsa-miR-181b-5p	DOID:3910	lung adenocarcinoma	0.000205669	0.00349999	IGF1R/E2F1/HMGB1	3
hsa-miR-100-5p	DOID:12704	ataxia telangiectasia	0.000241052	0.00269149	ATM/MTOR	2
hsa-miR-342-3p	DOID:3996	urinary system cancer	0.000242133	0.00647269	DNMT1/ID4/E2F1	3
hsa-miR-100-5p	DOID:2355	anemia	0.00026714	0.00269149	ATM/IGF1R/MTOR	3
hsa-miR-181b-5p	DOID:1272	telangiectasis	0.000275406	0.0040172	E2F1/ATM	2
hsa-miR-181b-5p	DOID:12704	ataxia telangiectasia	0.000360435	0.00460029	E2F1/ATM	2
hsa-miR-342-3p	DOID:11054	urinary bladder cancer	0.000526152	0.00647269	DNMT1/ID4	2
hsa-miR-342-3p	DOID:12603	acute leukemia	0.000576474	0.00647269	DNMT1/ID4	2
hsa-miR-100-5p	DOID:0050737	autosomal recessive disease	0.000675684	0.00431615	ATM/IGF1R/MTOR	3
hsa-miR-100-5p	DOID:4450	renal cell carcinoma	0.000724442	0.00431615	IGF1R/BMPR2/MTOR	3
hsa-miR-100-5p	DOID:3068	glioblastoma multiforme	0.000740742	0.00431615	ATM/IGF1R	2
hsa-miR-100-5p	DOID:12449	aplastic anemia	0.000827634	0.00431615	ATM/MTOR	2
hsa-miR-181b-5p	DOID:341	peripheral vascular disease	0.000839725	0.0095267	E2F1/ATM	2
hsa-miR-100-5p	DOID:201	connective tissue cancer	0.000912996	0.00431615	ATM/IGF1R/MTOR	3
hsa-miR-100-5p	DOID:3247	rhabdomyosarcoma	0.000942889	0.00431615	ATM/IGF1R	2
hsa-miR-100-5p	DOID:2621	autonomic nervous system neoplasm	0.000949695	0.00431615	ATM/IGF1R/MTOR	3
hsa-miR-100-5p	DOID:769	neuroblastoma	0.000949695	0.00431615	ATM/IGF1R/MTOR	3
hsa-miR-100-5p	DOID:4451	renal carcinoma	0.000987339	0.00431615	IGF1R/BMPR2/MTOR	3
hsa-miR-342-3p	DOID:1307	dementia	0.00103306	0.00869948	DNMT1/E2F1	2
hsa-miR-100-5p	DOID:4043	skeletal muscle cancer	0.00104039	0.00431615	ATM/IGF1R	2
hsa-miR-181b-5p	DOID:3068	glioblastoma multiforme	0.00110483	0.0112809	IGF1R/ATM	2
hsa-miR-100-5p	DOID:1192	peripheral nervous system neoplasm	0.00111428	0.00436587	ATM/IGF1R/MTOR	3
hsa-miR-181b-5p	DOID:0050737	autosomal recessive disease	0.00130963	0.0119572	IGF1R/E2F1/ATM	3
hsa-miR-100-5p	DOID:3717	gastric adenocarcinoma	0.00133264	0.00442724	IGF1R/MTOR	2
hsa-miR-100-5p	DOID:10283	prostate cancer	0.00137041	0.00442724	ATM/IGF1R/BMPR2	3
hsa-miR-181b-5p	DOID:3247	rhabdomyosarcoma	0.00140528	0.0119572	IGF1R/ATM	2
hsa-miR-100-5p	DOID:3908	non-small cell lung carcinoma	0.00142775	0.00442724	IGF1R/BMPR2/MTOR	3
hsa-miR-100-5p	DOID:3856	male reproductive organ cancer	0.00146682	0.00442724	ATM/IGF1R/BMPR2	3
hsa-miR-100-5p	DOID:263	kidney cancer	0.00148662	0.00442724	IGF1R/BMPR2/MTOR	3
hsa-miR-100-5p	DOID:0060100	musculoskeletal system cancer	0.00150658	0.00442724	ATM/IGF1R/MTOR	3
hsa-miR-181b-5p	DOID:4043	skeletal muscle cancer	0.00155008	0.0121747	IGF1R/ATM	2
hsa-miR-100-5p	DOID:120	female reproductive organ cancer	0.00167257	0.00450269	ATM/BMPR2/MTOR	3
hsa-miR-100-5p	DOID:4045	muscle cancer	0.00172335	0.00450269	ATM/IGF1R	2
hsa-miR-100-5p	DOID:3969	papillary thyroid carcinoma	0.00175542	0.00450269	ATM/RAP1B	2
hsa-miR-100-5p	DOID:74	hematopoietic system disease	0.00188447	0.00450269	ATM/IGF1R/MTOR	3
hsa-miR-100-5p	DOID:3069	astrocytoma	0.00188659	0.00450269	ATM/IGF1R	2
hsa-miR-100-5p	DOID:768	retinoblastoma	0.00202235	0.00450269	ATM/BMPR2	2
hsa-miR-100-5p	DOID:771	retinal cell cancer	0.00202235	0.00450269	ATM/BMPR2	2
hsa-miR-100-5p	DOID:4645	retinal cancer	0.00209194	0.00450269	ATM/BMPR2	2
hsa-miR-100-5p	DOID:3996	urinary system cancer	0.00220139	0.00450269	IGF1R/BMPR2/MTOR	3
hsa-miR-100-5p	DOID:10286	prostate carcinoma	0.00223454	0.00450269	ATM/IGF1R	2
hsa-miR-100-5p	DOID:10825	essential hypertension	0.00223454	0.00450269	IGF1R/BMPR2	2
hsa-miR-181b-5p	DOID:4045	muscle cancer	0.00256248	0.0151101	IGF1R/ATM	2
hsa-miR-342-3p	DOID:4905	pancreatic carcinoma	0.00256633	0.017289	DNMT1/E2F1	2
hsa-miR-181b-5p	DOID:3969	papillary thyroid carcinoma	0.00260996	0.0151101	ATM/RAP1B	2
hsa-miR-181b-5p	DOID:552	pneumonia	0.00260996	0.0151101	ATM/HMGB1	2
hsa-miR-181b-5p	DOID:3908	non-small cell lung carcinoma	0.0027416	0.0151101	IGF1R/E2F1/HMGB1	3
hsa-miR-181b-5p	DOID:3069	astrocytoma	0.00280404	0.0151101	IGF1R/ATM	2
hsa-miR-100-5p	DOID:0060116	sensory system cancer	0.0028912	0.00551096	ATM/BMPR2	2
hsa-miR-100-5p	DOID:2174	ocular cancer	0.0028912	0.00551096	ATM/BMPR2	2
hsa-miR-181b-5p	DOID:768	retinoblastoma	0.00300481	0.0151101	E2F1/ATM	2
hsa-miR-181b-5p	DOID:771	retinal cell cancer	0.00300481	0.0151101	E2F1/ATM	2
hsa-miR-181b-5p	DOID:4645	retinal cancer	0.0031077	0.0151101	E2F1/ATM	2
hsa-miR-181b-5p	DOID:10286	prostate carcinoma	0.00331844	0.0154014	IGF1R/ATM	2
hsa-miR-100-5p	DOID:5517	stomach carcinoma	0.0034929	0.00648267	IGF1R/MTOR	2
hsa-miR-342-3p	DOID:11504	autonomic neuropathy	0.00411625	0.0198219	DNMT1	1
hsa-miR-181b-5p	DOID:0060116	sensory system cancer	0.00428752	0.0182408	E2F1/ATM	2
hsa-miR-181b-5p	DOID:2174	ocular cancer	0.00428752	0.0182408	E2F1/ATM	2
hsa-miR-100-5p	DOID:5520	head and neck squamous cell carcinoma	0.00449723	0.00813263	IGF1R/MTOR	2
hsa-miR-342-3p	DOID:1793	pancreatic cancer	0.00462204	0.0198219	DNMT1/E2F1	2
hsa-miR-100-5p	DOID:3910	lung adenocarcinoma	0.00470223	0.00829077	IGF1R/MTOR	2
hsa-miR-100-5p	DOID:1115	sarcoma	0.00550963	0.00947742	IGF1R/MTOR	2
hsa-miR-342-3p	DOID:11465	autonomic nervous system disease	0.00561026	0.0198219	DNMT1	1
hsa-miR-100-5p	DOID:13025	retinopathy of prematurity	0.00623051	0.00990153	IGF1R	1
hsa-miR-100-5p	DOID:13636	Fanconi's anemia	0.00623051	0.00990153	ATM	1
hsa-miR-100-5p	DOID:2340	craniosynostosis	0.00623051	0.00990153	IGF1R	1
hsa-miR-342-3p	DOID:688	embryonal cancer	0.006293	0.0198219	DNMT1/ID4	2
hsa-miR-100-5p	DOID:3070	malignant glioma	0.00631777	0.00990153	ATM/IGF1R	2
hsa-miR-342-3p	DOID:1206	Rett syndrome	0.00635671	0.0198219	ID4	1
hsa-miR-100-5p	DOID:3347	osteosarcoma	0.00680297	0.0104302	ATM/MTOR	2
hsa-miR-100-5p	DOID:5082	liver cirrhosis	0.00711481	0.0106398	ATM/MTOR	2
hsa-miR-100-5p	DOID:5683	hereditary breast ovarian cancer	0.00724139	0.0106398	ATM/IGF1R	2
hsa-miR-181b-5p	DOID:10908	hydrocephalus	0.00747241	0.027249	NFIA	1
hsa-miR-181b-5p	DOID:13025	retinopathy of prematurity	0.00747241	0.027249	IGF1R	1
hsa-miR-181b-5p	DOID:13636	Fanconi's anemia	0.00747241	0.027249	ATM	1
hsa-miR-181b-5p	DOID:2340	craniosynostosis	0.00747241	0.027249	IGF1R	1
hsa-miR-342-3p	DOID:2994	germ cell cancer	0.00758106	0.0198219	DNMT1/ID4	2
hsa-miR-342-3p	DOID:3308	embryonal carcinoma	0.00784848	0.0198219	DNMT1	1
hsa-miR-100-5p	DOID:1542	head and neck carcinoma	0.00808964	0.0116435	IGF1R/MTOR	2
hsa-miR-100-5p	DOID:11934	head and neck cancer	0.0083595	0.0117913	IGF1R/MTOR	2
hsa-miR-342-3p	DOID:2237	hepatitis	0.00836337	0.0198219	DNMT1/E2F1	2
hsa-miR-342-3p	DOID:3908	non-small cell lung carcinoma	0.00836337	0.0198219	DNMT1/E2F1	2
hsa-miR-100-5p	DOID:184	bone cancer	0.00863349	0.011939	ATM/MTOR	2
hsa-miR-181b-5p	DOID:3963	thyroid carcinoma	0.0087155	0.0306838	ATM/RAP1B	2
hsa-miR-342-3p	DOID:1037	lymphoblastic leukemia	0.00882696	0.0198219	DNMT1/ID4	2
hsa-miR-181b-5p	DOID:326	ischemia	0.0090563	0.0306838	IGF1R/HMGB1	2
hsa-miR-181b-5p	DOID:3070	malignant glioma	0.00931587	0.0306838	IGF1R/ATM	2
hsa-miR-100-5p	DOID:0060101	benign glioma	0.0093341	0.0124207	MTOR	1
hsa-miR-100-5p	DOID:4844	benign ependymoma	0.0093341	0.0124207	MTOR	1
hsa-miR-181b-5p	DOID:1781	thyroid cancer	0.00984518	0.0314139	ATM/RAP1B	2
hsa-miR-100-5p	DOID:9538	multiple myeloma	0.0101393	0.0132424	IGF1R/MTOR	2
hsa-miR-181b-5p	DOID:11247	disseminated intravascular coagulation	0.0104483	0.0320262	HMGB1	1
hsa-miR-100-5p	DOID:11971	synostosis	0.0105734	0.0133161	IGF1R	1
hsa-miR-100-5p	DOID:1882	atrial heart septal defect	0.0105734	0.0133161	BMPR2	1
hsa-miR-181b-5p	DOID:5683	hereditary breast ovarian cancer	0.0106644	0.0320262	IGF1R/ATM	2
hsa-miR-342-3p	DOID:4798	aggressive systemic mastocytosis	0.0108275	0.0227948	E2F1	1
hsa-miR-100-5p	DOID:10534	stomach cancer	0.0108958	0.0134814	IGF1R/MTOR	2
hsa-miR-100-5p	DOID:219	colon cancer	0.0115191	0.0136469	ATM/IGF1R	2
hsa-miR-100-5p	DOID:1342	congenital hypoplastic anemia	0.0118114	0.0136469	ATM	1
hsa-miR-100-5p	DOID:3246	embryonal rhabdomyosarcoma	0.0118114	0.0136469	IGF1R	1
hsa-miR-100-5p	DOID:9256	colorectal cancer	0.0119168	0.0136469	ATM/IGF1R	2
hsa-miR-100-5p	DOID:5672	large intestine cancer	0.0119971	0.0136469	ATM/IGF1R	2
hsa-miR-181b-5p	DOID:4905	pancreatic carcinoma	0.0120964	0.0352887	IGF1R/E2F1	2
hsa-miR-181b-5p	DOID:11971	synostosis	0.0126754	0.0353031	IGF1R	1
hsa-miR-181b-5p	DOID:2355	anemia	0.0127928	0.0353031	IGF1R/ATM	2
hsa-miR-100-5p	DOID:10155	intestinal cancer	0.0129798	0.0143787	ATM/IGF1R	2
hsa-miR-100-5p	DOID:2316	brain ischemia	0.0130482	0.0143787	IGF1R	1
hsa-miR-342-3p	DOID:1272	telangiectasis	0.0130579	0.0251183	E2F1	1
hsa-miR-181b-5p	DOID:9428	intracranial hypertension	0.0134168	0.0360506	NFIA	1
hsa-miR-100-5p	DOID:14221	metabolic syndrome X	0.0136661	0.0145924	MTOR	1
hsa-miR-100-5p	DOID:6741	bilateral breast cancer	0.0136661	0.0145924	ATM	1
hsa-miR-181b-5p	DOID:1342	congenital hypoplastic anemia	0.0141577	0.0361395	ATM	1
hsa-miR-181b-5p	DOID:3246	embryonal rhabdomyosarcoma	0.0141577	0.0361395	IGF1R	1
hsa-miR-342-3p	DOID:349	systemic mastocytosis	0.0141718	0.0251183	E2F1	1
hsa-miR-100-5p	DOID:654	overnutrition	0.0148731	0.0145924	IGF1R/MTOR	2
hsa-miR-100-5p	DOID:1681	heart septal defect	0.014901	0.0145924	BMPR2	1
hsa-miR-100-5p	DOID:169	neuroendocrine tumor	0.014901	0.0145924	IGF1R	1
hsa-miR-100-5p	DOID:3907	lung squamous cell carcinoma	0.014901	0.0145924	MTOR	1
hsa-miR-100-5p	DOID:4468	clear cell adenocarcinoma	0.014901	0.0145924	MTOR	1
hsa-miR-342-3p	DOID:12704	ataxia telangiectasia	0.014914	0.0251183	E2F1	1
hsa-miR-342-3p	DOID:4866	salivary gland adenoid cystic carcinoma	0.014914	0.0251183	DNMT1	1
hsa-miR-100-5p	DOID:0070004	myeloma	0.014962	0.0145924	IGF1R/MTOR	2
hsa-miR-100-5p	DOID:4960	bone marrow cancer	0.0154098	0.0145924	IGF1R/MTOR	2
hsa-miR-100-5p	DOID:13515	tuberous sclerosis	0.015518	0.0145924	MTOR	1
hsa-miR-100-5p	DOID:1934	dysostosis	0.015518	0.0145924	IGF1R	1
hsa-miR-181b-5p	DOID:2316	brain ischemia	0.0156383	0.0387904	IGF1R	1
hsa-miR-100-5p	DOID:374	nutrition disease	0.0163236	0.0151461	IGF1R/MTOR	2
hsa-miR-181b-5p	DOID:6741	bilateral breast cancer	0.0163778	0.0387904	ATM	1
hsa-miR-342-3p	DOID:350	mastocytosis	0.0163972	0.0263013	E2F1	1
hsa-miR-100-5p	DOID:2513	basal cell carcinoma	0.0167511	0.0151461	IGF1R	1
hsa-miR-100-5p	DOID:2978	carbohydrate metabolic disorder	0.0167511	0.0151461	IGF1R	1
hsa-miR-181b-5p	DOID:219	colon cancer	0.0168793	0.0387904	IGF1R/ATM	2
hsa-miR-100-5p	DOID:9446	cholangitis	0.0173672	0.0155043	ATM	1
hsa-miR-181b-5p	DOID:9256	colorectal cancer	0.0174547	0.0387904	IGF1R/ATM	2
hsa-miR-181b-5p	DOID:5672	large intestine cancer	0.0175708	0.0387904	IGF1R/ATM	2
hsa-miR-100-5p	DOID:4766	embryoma	0.0176428	0.0155535	ATM/IGF1R	2
hsa-miR-181b-5p	DOID:169	neuroendocrine tumor	0.0178556	0.0387904	IGF1R	1
hsa-miR-181b-5p	DOID:2452	thrombophilia	0.0178556	0.0387904	HMGB1	1
hsa-miR-181b-5p	DOID:1934	dysostosis	0.0185937	0.0395525	IGF1R	1
hsa-miR-181b-5p	DOID:10155	intestinal cancer	0.018991	0.039573	IGF1R/ATM	2
hsa-miR-100-5p	DOID:688	embryonal cancer	0.0197078	0.0168484	ATM/IGF1R	2
hsa-miR-100-5p	DOID:2706	synovium cancer	0.0198283	0.0168484	IGF1R	1
hsa-miR-100-5p	DOID:5485	synovial sarcoma	0.0198283	0.0168484	IGF1R	1
hsa-miR-181b-5p	DOID:2513	basal cell carcinoma	0.0200687	0.0401789	IGF1R	1
hsa-miR-181b-5p	DOID:2978	carbohydrate metabolic disorder	0.0200687	0.0401789	IGF1R	1
hsa-miR-100-5p	DOID:0060115	nervous system benign neoplasm	0.0204429	0.0171638	IGF1R	1
hsa-miR-100-5p	DOID:3459	breast carcinoma	0.020727	0.0171977	ATM/IGF1R	2
hsa-miR-181b-5p	DOID:9446	cholangitis	0.0208055	0.0407321	ATM	1
hsa-miR-342-3p	DOID:0050904	salivary gland carcinoma	0.0212073	0.0293884	DNMT1	1
hsa-miR-181b-5p	DOID:1793	pancreatic cancer	0.0213393	0.0407321	IGF1R/E2F1	2
hsa-miR-181b-5p	DOID:4798	aggressive systemic mastocytosis	0.0215418	0.0407321	E2F1	1
hsa-miR-342-3p	DOID:8850	salivary gland cancer	0.0215766	0.0293884	DNMT1	1
hsa-miR-342-3p	DOID:4007	bladder carcinoma	0.0223151	0.0293884	DNMT1	1
hsa-miR-342-3p	DOID:341	peripheral vascular disease	0.0226841	0.0293884	E2F1	1
hsa-miR-342-3p	DOID:8618	oral cavity cancer	0.0226841	0.0293884	DNMT1	1
hsa-miR-100-5p	DOID:1596	mental depression	0.0235109	0.0189081	IGF1R	1
hsa-miR-100-5p	DOID:3973	thyroid medullary carcinoma	0.0235109	0.0189081	MTOR	1
hsa-miR-100-5p	DOID:2994	germ cell cancer	0.0235928	0.0189081	ATM/IGF1R	2
hsa-miR-181b-5p	DOID:2706	synovium cancer	0.0237481	0.0430999	IGF1R	1
hsa-miR-181b-5p	DOID:5485	synovial sarcoma	0.0237481	0.0430999	IGF1R	1
hsa-miR-181b-5p	DOID:4450	renal cell carcinoma	0.0243421	0.0430999	IGF1R/E2F1	2
hsa-miR-181b-5p	DOID:0060115	nervous system benign neoplasm	0.0244825	0.0430999	IGF1R	1
hsa-miR-181b-5p	DOID:10223	dermatomyositis	0.0252166	0.0436397	HMGB1	1
hsa-miR-100-5p	DOID:1790	malignant mesothelioma	0.025348	0.0196451	MTOR	1
hsa-miR-100-5p	DOID:2021	placenta cancer	0.025348	0.0196451	MTOR	1
hsa-miR-100-5p	DOID:3594	choriocarcinoma	0.025348	0.0196451	MTOR	1
hsa-miR-181b-5p	DOID:4766	embryoma	0.0257013	0.043653	IGF1R/ATM	2
hsa-miR-100-5p	DOID:10923	sickle cell anemia	0.0259598	0.0196865	IGF1R	1
hsa-miR-100-5p	DOID:1319	brain cancer	0.0259598	0.0196865	ATM	1
hsa-miR-181b-5p	DOID:5679	retinal disease	0.0265321	0.043653	IGF1R/HMGB1	2
hsa-miR-100-5p	DOID:0060095	uterine benign neoplasm	0.0265712	0.019726	IGF1R	1
hsa-miR-100-5p	DOID:13223	uterine fibroid	0.0265712	0.019726	IGF1R	1
hsa-miR-342-3p	DOID:574	peripheral nervous system disease	0.0274737	0.0342752	DNMT1	1
hsa-miR-100-5p	DOID:0060086	female reproductive organ benign neoplasm	0.0277932	0.0204182	IGF1R	1
hsa-miR-181b-5p	DOID:1596	mental depression	0.0281481	0.043653	IGF1R	1
hsa-miR-181b-5p	DOID:349	systemic mastocytosis	0.0281481	0.043653	E2F1	1
hsa-miR-181b-5p	DOID:201	connective tissue cancer	0.028228	0.043653	IGF1R/ATM	2
hsa-miR-181b-5p	DOID:688	embryonal cancer	0.028659	0.043653	IGF1R/ATM	2
hsa-miR-100-5p	DOID:0050622	reproductive organ benign neoplasm	0.0290139	0.0210953	IGF1R	1
hsa-miR-181b-5p	DOID:0050339	commensal bacterial infectious disease	0.029611	0.043653	HMGB1	1
hsa-miR-181b-5p	DOID:4451	renal carcinoma	0.0296756	0.043653	IGF1R/E2F1	2
hsa-miR-100-5p	DOID:10579	leukodystrophy	0.0302335	0.0217577	MTOR	1
hsa-miR-100-5p	DOID:3376	bone osteosarcoma	0.0308428	0.0219622	ATM	1
hsa-miR-181b-5p	DOID:10923	sickle cell anemia	0.0310722	0.043653	IGF1R	1
hsa-miR-181b-5p	DOID:1319	brain cancer	0.0310722	0.043653	ATM	1
hsa-miR-100-5p	DOID:0060084	cell type benign neoplasm	0.0311526	0.0219622	IGF1R/MTOR	2
hsa-miR-100-5p	DOID:8567	Hodgkin's lymphoma	0.0314518	0.0219622	ATM	1
hsa-miR-181b-5p	DOID:0060095	uterine benign neoplasm	0.0318021	0.043653	IGF1R	1
hsa-miR-181b-5p	DOID:13223	uterine fibroid	0.0318021	0.043653	IGF1R	1
hsa-miR-181b-5p	DOID:423	myopathy	0.032359	0.043653	IGF1R/HMGB1	2
hsa-miR-181b-5p	DOID:66	muscle tissue disease	0.032359	0.043653	IGF1R/HMGB1	2
hsa-miR-181b-5p	DOID:28	endocrine system disease	0.0325109	0.043653	IGF1R/HMGB1	2
hsa-miR-181b-5p	DOID:350	mastocytosis	0.0325315	0.043653	E2F1	1
hsa-miR-181b-5p	DOID:0060086	female reproductive organ benign neoplasm	0.0332605	0.043653	IGF1R	1
hsa-miR-100-5p	DOID:0080006	bone development disease	0.0338847	0.0231677	IGF1R	1
hsa-miR-100-5p	DOID:5183	hereditary Wilms' tumor	0.0338847	0.0231677	IGF1R	1
hsa-miR-181b-5p	DOID:0080000	muscular disease	0.0338921	0.043653	IGF1R/HMGB1	2
hsa-miR-181b-5p	DOID:2490	congenital nervous system abnormality	0.033989	0.043653	NFIA	1
hsa-miR-181b-5p	DOID:0050736	autosomal dominant disease	0.0340471	0.043653	IGF1R/ATM	2
hsa-miR-342-3p	DOID:9500	leukocyte disease	0.0340795	0.0404346	E2F1	1
hsa-miR-100-5p	DOID:850	lung disease	0.0341719	0.0231677	ATM/BMPR2	2
hsa-miR-181b-5p	DOID:2994	germ cell cancer	0.0342024	0.043653	IGF1R/ATM	2
hsa-miR-100-5p	DOID:3962	follicular thyroid carcinoma	0.0344922	0.0231677	MTOR	1
hsa-miR-181b-5p	DOID:0050622	reproductive organ benign neoplasm	0.0347171	0.0437629	IGF1R	1
hsa-miR-342-3p	DOID:3717	gastric adenocarcinoma	0.0348116	0.0404346	ID4	1
hsa-miR-100-5p	DOID:1682	congenital heart disease	0.0357062	0.0235348	BMPR2	1
hsa-miR-100-5p	DOID:3451	skin carcinoma	0.0357062	0.0235348	IGF1R	1
hsa-miR-181b-5p	DOID:10283	prostate cancer	0.0365668	0.0450574	IGF1R/ATM	2
hsa-miR-181b-5p	DOID:3376	bone osteosarcoma	0.0368985	0.0450574	ATM	1
hsa-miR-100-5p	DOID:11260	rabies	0.036919	0.0241089	BMPR2	1
hsa-miR-181b-5p	DOID:2237	hepatitis	0.0375311	0.0450574	E2F1/HMGB1	2
hsa-miR-181b-5p	DOID:8567	Hodgkin's lymphoma	0.0376247	0.0450574	ATM	1
hsa-miR-100-5p	DOID:11984	hypertrophic cardiomyopathy	0.0381306	0.0246716	IGF1R	1
hsa-miR-181b-5p	DOID:3856	male reproductive organ cancer	0.0381797	0.0450574	IGF1R/ATM	2
hsa-miR-181b-5p	DOID:263	kidney cancer	0.0385058	0.0450574	IGF1R/E2F1	2
hsa-miR-100-5p	DOID:3748	esophagus squamous cell carcinoma	0.0387359	0.0248354	ATM	1
hsa-miR-181b-5p	DOID:0060100	musculoskeletal system cancer	0.038833	0.0450574	IGF1R/ATM	2
hsa-miR-181b-5p	DOID:13378	Kawasaki disease	0.0398007	0.0454706	HMGB1	1
hsa-miR-181b-5p	DOID:0080006	bone development disease	0.0405251	0.0454706	IGF1R	1
hsa-miR-181b-5p	DOID:5183	hereditary Wilms' tumor	0.0405251	0.0454706	IGF1R	1
hsa-miR-100-5p	DOID:1443	cerebral degeneration	0.0411542	0.0261482	MTOR	1
hsa-miR-181b-5p	DOID:1602	lymphadenitis	0.0426956	0.046377	HMGB1	1
hsa-miR-181b-5p	DOID:3451	skin carcinoma	0.0426956	0.046377	IGF1R	1
hsa-miR-181b-5p	DOID:9942	lymph node disease	0.0426956	0.046377	HMGB1	1
hsa-miR-342-3p	DOID:768	retinoblastoma	0.0428406	0.0456941	E2F1	1
hsa-miR-342-3p	DOID:771	retinal cell cancer	0.0428406	0.0456941	E2F1	1
hsa-miR-342-3p	DOID:4645	retinal cancer	0.0435683	0.0456941	E2F1	1
hsa-miR-100-5p	DOID:0060049	autoimmune disease of urogenital tract	0.0447724	0.0279437	ATM	1
hsa-miR-100-5p	DOID:12236	primary biliary cirrhosis	0.0447724	0.0279437	ATM	1
hsa-miR-181b-5p	DOID:11984	hypertrophic cardiomyopathy	0.0455832	0.0489924	IGF1R	1
hsa-miR-181b-5p	DOID:3748	esophagus squamous cell carcinoma	0.0463039	0.0492487	ATM	1
hsa-miR-100-5p	DOID:2154	nephroblastoma	0.0471786	0.0286839	IGF1R	1
hsa-miR-100-5p	DOID:3565	meningioma	0.0471786	0.0286839	ATM	1
hsa-miR-100-5p	DOID:6432	pulmonary hypertension	0.0471786	0.0286839	BMPR2	1
hsa-miR-342-3p	DOID:4896	bile duct adenocarcinoma	0.0472013	0.0456941	DNMT1	1
hsa-miR-342-3p	DOID:4947	cholangiocarcinoma	0.0472013	0.0456941	DNMT1	1
hsa-miR-100-5p	DOID:12361	Graves' disease	0.04898	0.0295246	IGF1R	1
hsa-miR-181b-5p	DOID:850	lung disease	0.0491702	0.0508988	ATM/HMGB1	2
hsa-miR-181b-5p	DOID:1443	cerebral degeneration	0.0491825	0.0508988	NFIA	1
hsa-miR-181b-5p	DOID:3996	urinary system cancer	0.0493509	0.0508988	IGF1R/E2F1	2
hsa-miR-100-5p	DOID:2871	endometrial carcinoma	0.0501794	0.0299912	ATM	1
hsa-miR-181b-5p	DOID:12894	Sjogren's syndrome	0.050619	0.0516847	HMGB1	1
hsa-miR-342-3p	DOID:0060116	sensory system cancer	0.0511869	0.0456941	E2F1	1
hsa-miR-342-3p	DOID:2174	ocular cancer	0.0511869	0.0456941	E2F1	1
hsa-miR-342-3p	DOID:4606	bile duct cancer	0.0515486	0.0456941	DNMT1	1
hsa-miR-342-3p	DOID:4897	bile duct carcinoma	0.0515486	0.0456941	DNMT1	1
hsa-miR-100-5p	DOID:4138	bile duct disease	0.0525746	0.0309923	ATM	1
hsa-miR-100-5p	DOID:0060005	autoimmune disease of endocrine system	0.0531726	0.0309923	IGF1R	1
hsa-miR-100-5p	DOID:9741	biliary tract disease	0.0531726	0.0309923	ATM	1
hsa-miR-181b-5p	DOID:0060049	autoimmune disease of urogenital tract	0.0534867	0.0535419	ATM	1
hsa-miR-181b-5p	DOID:12236	primary biliary cirrhosis	0.0534867	0.0535419	ATM	1
hsa-miR-100-5p	DOID:0060058	lymphoma	0.0537704	0.0310838	ATM	1
hsa-miR-181b-5p	DOID:12449	aplastic anemia	0.0542025	0.0537317	ATM	1
hsa-miR-342-3p	DOID:3310	atopic dermatitis	0.0558827	0.0473628	DNMT1	1
hsa-miR-342-3p	DOID:5517	stomach carcinoma	0.0562433	0.0473628	ID4	1
hsa-miR-181b-5p	DOID:2154	nephroblastoma	0.0563472	0.0547937	IGF1R	1
hsa-miR-181b-5p	DOID:3565	meningioma	0.0563472	0.0547937	ATM	1
hsa-miR-100-5p	DOID:127	leiomyoma	0.0579461	0.0324048	IGF1R	1
hsa-miR-342-3p	DOID:299	adenocarcinoma	0.0580448	0.0476877	ID4	1
hsa-miR-181b-5p	DOID:12361	Graves' disease	0.0584878	0.0563388	IGF1R	1
hsa-miR-100-5p	DOID:11476	osteoporosis	0.0585415	0.0324048	IGF1R	1
hsa-miR-100-5p	DOID:7998	hyperthyroidism	0.0585415	0.0324048	IGF1R	1
hsa-miR-100-5p	DOID:0080011	bone resorption disease	0.0591365	0.0324048	IGF1R	1
hsa-miR-100-5p	DOID:1380	endometrial cancer	0.0591365	0.0324048	ATM	1
hsa-miR-181b-5p	DOID:633	myositis	0.0592004	0.0564923	HMGB1	1
hsa-miR-100-5p	DOID:0060122	integumentary system cancer	0.0597312	0.0324048	IGF1R	1
hsa-miR-100-5p	DOID:363	uterine cancer	0.0597312	0.0324048	ATM	1
hsa-miR-100-5p	DOID:4159	skin cancer	0.0597312	0.0324048	IGF1R	1
hsa-miR-181b-5p	DOID:2871	endometrial carcinoma	0.0599126	0.0566425	ATM	1
hsa-miR-181b-5p	DOID:4138	bile duct disease	0.0627569	0.058381	ATM	1
hsa-miR-181b-5p	DOID:0060005	autoimmune disease of endocrine system	0.0634668	0.058381	IGF1R	1
hsa-miR-181b-5p	DOID:9741	biliary tract disease	0.0634668	0.058381	ATM	1
hsa-miR-181b-5p	DOID:0060058	lymphoma	0.0641763	0.0585066	ATM	1
hsa-miR-100-5p	DOID:9119	acute myeloid leukemia	0.0650703	0.0350318	IGF1R	1
hsa-miR-342-3p	DOID:3910	lung adenocarcinoma	0.065228	0.0510966	E2F1	1
hsa-miR-342-3p	DOID:4607	biliary tract cancer	0.065228	0.0510966	DNMT1	1
hsa-miR-100-5p	DOID:552	pneumonia	0.065662	0.0350826	ATM	1
hsa-miR-181b-5p	DOID:9500	leukocyte disease	0.0670098	0.0596283	E2F1	1
hsa-miR-181b-5p	DOID:3717	gastric adenocarcinoma	0.0684239	0.0596283	IGF1R	1
hsa-miR-342-3p	DOID:14330	Parkinson's disease	0.0684485	0.0517712	E2F1	1
hsa-miR-181b-5p	DOID:127	leiomyoma	0.0691302	0.0596283	IGF1R	1
hsa-miR-342-3p	DOID:2723	dermatitis	0.0691631	0.0517712	DNMT1	1
hsa-miR-181b-5p	DOID:11476	osteoporosis	0.0698361	0.0596283	IGF1R	1
hsa-miR-181b-5p	DOID:7998	hyperthyroidism	0.0698361	0.0596283	IGF1R	1
hsa-miR-181b-5p	DOID:0080011	bone resorption disease	0.0705416	0.0596283	IGF1R	1
hsa-miR-181b-5p	DOID:1380	endometrial cancer	0.0705416	0.0596283	ATM	1
hsa-miR-181b-5p	DOID:0060122	integumentary system cancer	0.0712466	0.0596283	IGF1R	1
hsa-miR-181b-5p	DOID:363	uterine cancer	0.0712466	0.0596283	ATM	1
hsa-miR-181b-5p	DOID:4159	skin cancer	0.0712466	0.0596283	IGF1R	1
hsa-miR-342-3p	DOID:2043	hepatitis B	0.0720181	0.0526358	DNMT1	1
hsa-miR-181b-5p	DOID:75	lymphatic system disease	0.073359	0.0608971	HMGB1	1
hsa-miR-342-3p	DOID:0060040	pervasive developmental disorder	0.0734434	0.0526358	ID4	1
hsa-miR-100-5p	DOID:1107	esophageal carcinoma	0.074502	0.0395064	ATM	1
hsa-miR-100-5p	DOID:3620	central nervous system cancer	0.075089	0.0395205	ATM	1
hsa-miR-100-5p	DOID:4896	bile duct adenocarcinoma	0.0774338	0.0401553	MTOR	1
hsa-miR-100-5p	DOID:4947	cholangiocarcinoma	0.0774338	0.0401553	MTOR	1
hsa-miR-181b-5p	DOID:9119	acute myeloid leukemia	0.0775718	0.0638749	IGF1R	1
hsa-miR-342-3p	DOID:0050890	synucleinopathy	0.0801936	0.0562762	E2F1	1
hsa-miR-100-5p	DOID:2841	asthma	0.0809421	0.0416646	BMPR2	1
hsa-miR-100-5p	DOID:0060036	intrinsic cardiomyopathy	0.0815258	0.0416646	IGF1R	1
hsa-miR-181b-5p	DOID:8469	influenza	0.0817687	0.0667921	HMGB1	1
hsa-miR-100-5p	DOID:4606	bile duct cancer	0.0844397	0.042516	MTOR	1
hsa-miR-100-5p	DOID:4897	bile duct carcinoma	0.0844397	0.042516	MTOR	1
hsa-miR-181b-5p	DOID:4989	pancreatitis	0.0845577	0.0685221	HMGB1	1
hsa-miR-342-3p	DOID:1883	hepatitis C	0.0847932	0.0582896	E2F1	1
hsa-miR-100-5p	DOID:0080005	bone remodeling disease	0.0850216	0.042516	IGF1R	1
hsa-miR-100-5p	DOID:8692	myeloid leukemia	0.0856032	0.042516	IGF1R	1
hsa-miR-100-5p	DOID:5041	esophageal cancer	0.0873462	0.0430784	ATM	1
hsa-miR-181b-5p	DOID:10825	essential hypertension	0.0880341	0.0702294	IGF1R	1
hsa-miR-181b-5p	DOID:1107	esophageal carcinoma	0.088728	0.0702294	ATM	1
hsa-miR-181b-5p	DOID:3770	pulmonary fibrosis	0.088728	0.0702294	HMGB1	1
hsa-miR-181b-5p	DOID:3620	central nervous system cancer	0.0894215	0.0702339	ATM	1
hsa-miR-100-5p	DOID:0050700	cardiomyopathy	0.0896662	0.0439154	IGF1R	1
hsa-miR-100-5p	DOID:1176	bronchial disease	0.0919813	0.0447387	BMPR2	1
hsa-miR-100-5p	DOID:299	adenocarcinoma	0.0948687	0.0457919	MTOR	1
hsa-miR-100-5p	DOID:50	thyroid gland disease	0.0954453	0.0457919	IGF1R	1
hsa-miR-342-3p	DOID:9538	multiple myeloma	0.0956996	0.0644713	DNMT1	1
hsa-miR-100-5p	DOID:4074	pancreas adenocarcinoma	0.0965976	0.0460316	IGF1R	1
hsa-miR-181b-5p	DOID:0060036	intrinsic cardiomyopathy	0.0970211	0.0755806	IGF1R	1
hsa-miR-181b-5p	DOID:0080015	physical disorder	0.0977094	0.0755806	NFIA	1
hsa-miR-342-3p	DOID:10534	stomach cancer	0.0991992	0.0655185	ID4	1
hsa-miR-181b-5p	DOID:0080005	bone remodeling disease	0.101144	0.0775921	IGF1R	1
hsa-miR-181b-5p	DOID:8692	myeloid leukemia	0.10183	0.0775921	IGF1R	1
hsa-miR-181b-5p	DOID:5041	esophageal cancer	0.103884	0.0785711	ATM	1
hsa-miR-100-5p	DOID:4607	biliary tract cancer	0.106345	0.0503363	MTOR	1
hsa-miR-181b-5p	DOID:0050700	cardiomyopathy	0.106617	0.0799693	IGF1R	1
hsa-miR-181b-5p	DOID:1307	dementia	0.107299	0.0799693	E2F1	1
hsa-miR-181b-5p	DOID:5517	stomach carcinoma	0.109343	0.080902	IGF1R	1
hsa-miR-181b-5p	DOID:332	amyotrophic lateral sclerosis	0.110703	0.0813193	HMGB1	1
hsa-miR-100-5p	DOID:3324	mood disorder	0.112607	0.052945	IGF1R	1
hsa-miR-181b-5p	DOID:50	thyroid gland disease	0.113419	0.082719	IGF1R	1
hsa-miR-181b-5p	DOID:4074	pancreas adenocarcinoma	0.114774	0.0831137	IGF1R	1
hsa-miR-342-3p	DOID:0070004	myeloma	0.116217	0.0743	DNMT1	1
hsa-miR-100-5p	DOID:612	primary immunodeficiency disease	0.116573	0.054447	ATM	1
hsa-miR-342-3p	DOID:4960	bone marrow cancer	0.117941	0.0743	DNMT1	1
hsa-miR-342-3p	DOID:0050737	autosomal recessive disease	0.120007	0.0743	E2F1	1
hsa-miR-181b-5p	DOID:2377	multiple sclerosis	0.120178	0.0861684	HMGB1	1
hsa-miR-181b-5p	DOID:3082	interstitial lung disease	0.120851	0.0861684	HMGB1	1
hsa-miR-100-5p	DOID:326	ischemia	0.121089	0.0561841	IGF1R	1
hsa-miR-181b-5p	DOID:26	pancreas disease	0.121524	0.0861684	HMGB1	1
hsa-miR-100-5p	DOID:5223	infertility	0.122215	0.056336	IGF1R	1
hsa-miR-342-3p	DOID:4450	renal cell carcinoma	0.122757	0.0743	E2F1	1
hsa-miR-181b-5p	DOID:5520	head and neck squamous cell carcinoma	0.123541	0.0868679	IGF1R	1
hsa-miR-181b-5p	DOID:3213	demyelinating disease	0.124212	0.0868679	HMGB1	1
hsa-miR-342-3p	DOID:37	skin disease	0.125502	0.0743	DNMT1	1
hsa-miR-342-3p	DOID:4766	embryoma	0.126187	0.0743	ID4	1
hsa-miR-181b-5p	DOID:1247	blood coagulation disease	0.127563	0.0878571	HMGB1	1
hsa-miR-100-5p	DOID:1040	chronic lymphocytic leukemia	0.130624	0.0598211	ATM	1
hsa-miR-100-5p	DOID:1036	chronic leukemia	0.131741	0.0599431	ATM	1
hsa-miR-181b-5p	DOID:14330	Parkinson's disease	0.132235	0.0878571	E2F1	1
hsa-miR-181b-5p	DOID:231	motor neuron disease	0.132235	0.0878571	HMGB1	1
hsa-miR-181b-5p	DOID:8398	osteoarthritis	0.132235	0.0878571	HMGB1	1
hsa-miR-181b-5p	DOID:1575	rheumatic disease	0.132901	0.0878571	HMGB1	1
hsa-miR-181b-5p	DOID:418	systemic scleroderma	0.132901	0.0878571	HMGB1	1
hsa-miR-181b-5p	DOID:419	scleroderma	0.132901	0.0878571	HMGB1	1
hsa-miR-342-3p	DOID:0060037	developmental disorder of mental health	0.133359	0.0743	ID4	1
hsa-miR-181b-5p	DOID:3324	mood disorder	0.133566	0.0878571	IGF1R	1
hsa-miR-342-3p	DOID:2621	autonomic nervous system neoplasm	0.13404	0.0743	E2F1	1
hsa-miR-342-3p	DOID:769	neuroblastoma	0.13404	0.0743	E2F1	1
hsa-miR-181b-5p	DOID:0060041	autism spectrum disorder	0.134231	0.0878571	HMGB1	1
hsa-miR-181b-5p	DOID:12849	autistic disorder	0.134231	0.0878571	HMGB1	1
hsa-miR-100-5p	DOID:6000	congestive heart failure	0.135083	0.0610698	BMPR2	1
hsa-miR-342-3p	DOID:4451	renal carcinoma	0.135742	0.0743	E2F1	1
hsa-miR-181b-5p	DOID:1115	sarcoma	0.136224	0.0885932	IGF1R	1
hsa-miR-342-3p	DOID:3459	breast carcinoma	0.136761	0.0743	E2F1	1
hsa-miR-100-5p	DOID:1883	hepatitis C	0.137305	0.0616791	MTOR	1
hsa-miR-181b-5p	DOID:612	primary immunodeficiency disease	0.138212	0.0891809	ATM	1
hsa-miR-181b-5p	DOID:2043	hepatitis B	0.138874	0.0891809	HMGB1	1
hsa-miR-100-5p	DOID:4905	pancreatic carcinoma	0.139523	0.0622786	IGF1R	1
hsa-miR-342-3p	DOID:16	integumentary system disease	0.140493	0.0743	DNMT1	1
hsa-miR-342-3p	DOID:1192	peripheral nervous system neoplasm	0.14117	0.0743	E2F1	1
hsa-miR-181b-5p	DOID:0060040	pervasive developmental disorder	0.141518	0.0897497	HMGB1	1
hsa-miR-181b-5p	DOID:854	collagen disease	0.141518	0.0897497	HMGB1	1
hsa-miR-181b-5p	DOID:5223	infertility	0.144813	0.0912725	IGF1R	1
hsa-miR-181b-5p	DOID:3347	osteosarcoma	0.150717	0.0944113	ATM	1
hsa-miR-100-5p	DOID:0060085	organ system benign neoplasm	0.15328	0.0679893	IGF1R	1
hsa-miR-181b-5p	DOID:0050890	synucleinopathy	0.153983	0.0951147	E2F1	1
hsa-miR-181b-5p	DOID:5082	liver cirrhosis	0.153983	0.0951147	ATM	1
hsa-miR-181b-5p	DOID:1040	chronic lymphocytic leukemia	0.154635	0.0951147	ATM	1
hsa-miR-342-3p	DOID:263	kidney cancer	0.154977	0.0803117	E2F1	1
hsa-miR-181b-5p	DOID:1036	chronic leukemia	0.155937	0.0953415	ATM	1
hsa-miR-181b-5p	DOID:6000	congestive heart failure	0.159835	0.0971427	HMGB1	1
hsa-miR-181b-5p	DOID:1883	hepatitis C	0.162425	0.0981327	E2F1	1
hsa-miR-181b-5p	DOID:1542	head and neck carcinoma	0.163717	0.0983317	IGF1R	1
hsa-miR-181b-5p	DOID:0050338	primary bacterial infectious disease	0.165653	0.0987198	HMGB1	1
hsa-miR-181b-5p	DOID:11934	head and neck cancer	0.166297	0.0987198	IGF1R	1
hsa-miR-100-5p	DOID:2151	malignant ovarian surface epithelial-stromal neoplasm	0.166322	0.0724077	BMPR2	1
hsa-miR-100-5p	DOID:2152	ovary epithelial cancer	0.166322	0.0724077	BMPR2	1
hsa-miR-100-5p	DOID:4001	ovarian carcinoma	0.166322	0.0724077	BMPR2	1
hsa-miR-342-3p	DOID:74	hematopoietic system disease	0.167308	0.0853887	E2F1	1
hsa-miR-181b-5p	DOID:184	bone cancer	0.16887	0.099668	ATM	1
hsa-miR-100-5p	DOID:2320	obstructive lung disease	0.178135	0.0770747	BMPR2	1
hsa-miR-100-5p	DOID:2394	ovarian cancer	0.180268	0.0772799	BMPR2	1
hsa-miR-100-5p	DOID:9970	obesity	0.1808	0.0772799	IGF1R	1
hsa-miR-181b-5p	DOID:0060085	organ system benign neoplasm	0.181004	0.106215	IGF1R	1
hsa-miR-181b-5p	DOID:9538	multiple myeloma	0.182272	0.106348	IGF1R	1
hsa-miR-100-5p	DOID:1793	pancreatic cancer	0.18399	0.0781697	IGF1R	1
hsa-miR-181b-5p	DOID:104	bacterial infectious disease	0.186699	0.108312	HMGB1	1
hsa-miR-181b-5p	DOID:10534	stomach cancer	0.18859	0.108791	IGF1R	1
hsa-miR-100-5p	DOID:655	inherited metabolic disorder	0.190341	0.0803834	IGF1R	1
hsa-miR-100-5p	DOID:657	adenoma	0.195077	0.0818934	MTOR	1
hsa-miR-100-5p	DOID:1936	atherosclerosis	0.197175	0.0820177	IGF1R	1
hsa-miR-100-5p	DOID:2348	arteriosclerotic cardiovascular disease	0.197699	0.0820177	IGF1R	1
hsa-miR-100-5p	DOID:2349	arteriosclerosis	0.203443	0.0838461	IGF1R	1
hsa-miR-100-5p	DOID:5679	retinal disease	0.204484	0.0838461	IGF1R	1
hsa-miR-181b-5p	DOID:9970	obesity	0.212844	0.122092	IGF1R	1
hsa-miR-181b-5p	DOID:654	overnutrition	0.218354	0.124208	IGF1R	1
hsa-miR-100-5p	DOID:15	reproductive system disease	0.218942	0.0892554	IGF1R	1
hsa-miR-181b-5p	DOID:0070004	myeloma	0.218964	0.124208	IGF1R	1
hsa-miR-181b-5p	DOID:4960	bone marrow cancer	0.22201	0.125239	IGF1R	1
hsa-miR-181b-5p	DOID:655	inherited metabolic disorder	0.223832	0.125574	IGF1R	1
hsa-miR-100-5p	DOID:423	myopathy	0.225074	0.0903951	IGF1R	1
hsa-miR-100-5p	DOID:66	muscle tissue disease	0.225074	0.0903951	IGF1R	1
hsa-miR-100-5p	DOID:28	endocrine system disease	0.225583	0.0903951	IGF1R	1
hsa-miR-181b-5p	DOID:374	nutrition disease	0.228071	0.127253	IGF1R	1
hsa-miR-100-5p	DOID:0080000	muscular disease	0.230154	0.0917057	IGF1R	1
hsa-miR-181b-5p	DOID:1936	atherosclerosis	0.231688	0.128206	IGF1R	1
hsa-miR-181b-5p	DOID:2348	arteriosclerotic cardiovascular disease	0.23229	0.128206	IGF1R	1
hsa-miR-181b-5p	DOID:2349	arteriosclerosis	0.238881	0.131135	IGF1R	1
hsa-miR-100-5p	DOID:10652	Alzheimer's disease	0.241236	0.0952448	MTOR	1
hsa-miR-100-5p	DOID:2237	hepatitis	0.241737	0.0952448	MTOR	1
hsa-miR-100-5p	DOID:680	tauopathy	0.243238	0.0953036	MTOR	1
hsa-miR-100-5p	DOID:1037	lymphoblastic leukemia	0.247725	0.0965256	ATM	1
hsa-miR-181b-5p	DOID:0060037	developmental disorder of mental health	0.248975	0.135945	HMGB1	1
hsa-miR-100-5p	DOID:936	brain disease	0.25318	0.0981093	MTOR	1
hsa-miR-181b-5p	DOID:15	reproductive system disease	0.256619	0.139373	IGF1R	1
hsa-miR-100-5p	DOID:557	kidney disease	0.256636	0.0989047	MTOR	1
hsa-miR-100-5p	DOID:18	urinary system disease	0.264974	0.101563	MTOR	1
hsa-miR-181b-5p	DOID:10652	Alzheimer's disease	0.28201	0.152353	HMGB1	1
hsa-miR-181b-5p	DOID:680	tauopathy	0.284282	0.152772	HMGB1	1
hsa-miR-181b-5p	DOID:1037	lymphoblastic leukemia	0.289372	0.154693	ATM	1
hsa-miR-181b-5p	DOID:936	brain disease	0.295552	0.156656	NFIA	1
hsa-miR-181b-5p	DOID:120	female reproductive organ cancer	0.296111	0.156656	ATM	1
hsa-miR-181b-5p	DOID:557	kidney disease	0.299461	0.157611	HMGB1	1
hsa-miR-181b-5p	DOID:0060084	cell type benign neoplasm	0.307226	0.160869	IGF1R	1
hsa-miR-181b-5p	DOID:18	urinary system disease	0.308881	0.16091	HMGB1	1
