# Supplementary material for: Alterations in Abundance and Compartmentalization of miRNAs in Blood Plasma Extracellular Vesicles and Extracellular Condensates during HIV/SIV Infection and Its Modulation by Antiretroviral Therapy (ART) and Delta-9-Tetrahydrocannabinol (Δ9-THC)
Source: Viruses. 2023 Feb 24;15(3):623. doi: 10.3390/v15030623 (PMC10053514; doi:10.3390/v15030623)
Supplement: Supplementary file 1 [file viruses-15-00623-s001.zip › Supplemental File 2. VEH_SIV EV and EC raw miRNA counts.xlsx]

## Sheet: VEH_SIV
	Supplemental File 2. EVs and ECs raw miRNA counts for VEH/SIV
	EVs												ECs
		Pre			1 MPI			5 MPI						Pre			1 MPI			5 MPI
	miRNA	JD66_EVs	IN24_EVs	JH47_EVs	JD66_EVs	IN24_EVs	JH47_EVs	JD66_EVs	IN24_EVs	JH47_EVs			miRNA	JD66_ECs	IN24_ECs	JH47_ECs	JD66_ECs	IN24_ECs	JH47_ECs	JD66_ECs	IN24_ECs	JH47_ECs
	mml-let-7a-5p	179	1748	441	96	1210	272	99	1036	341			mml-miR-16-5p	3236	3144	1520	1915	4404	1945	1053	6390	1769
	mml-let-7c-5p	179	1739	442	95	1208	285	99	1034	350			mml-miR-191-5p	747	4268	3444	737	5534	1900	499	7079	2039
	mml-miR-26a-5p	150	1843	503	61	1379	163	138	980	211			mml-miR-27a-3p	4339	4071	1168	1613	3284	1347	769	7809	1091
	mml-miR-191-5p	197	1418	428	50	1066	81	86	880	99			mml-miR-27b-3p	4289	4008	1138	1592	3232	1313	746	7720	1065
	mml-let-7f-5p	35	704	177	19	509	40	39	367	67			mml-miR-376c-3p	1919	2295	1308	663	2532	1445	326	4376	1174
	mml-let-7g-5p	38	459	117	11	369	35	15	297	54			mml-miR-451	457	775	310	182	1036	763	266	1750	1196
	mml-miR-16-5p	70	378	91	18	297	28	44	278	58			mml-miR-23a-3p	1087	814	943	540	1438	489	115	3919	595
	mml-let-7b-5p	42	340	112	14	246	76	51	222	49			mml-miR-23b-3p	1079	810	938	539	1425	485	113	3894	591
	mml-let-7d	50	461	124	13	279	13	23	260	18			mml-miR-26a-5p	121	1198	513	93	2531	563	69	1958	478
	mml-miR-23a-3p	32	297	57	14	147	44	46	144	48			mml-miR-221-3p	1251	573	416	722	1000	385	209	2347	317
	mml-miR-27a-3p	20	234	47	7	132	46	24	120	65			mml-miR-21-5p	1162	934	320	412	1167	826	308	2789	337
	mml-miR-23b-3p	31	291	57	14	145	43	46	144	48			mml-miR-185-5p	267	842	507	273	1205	513	158	2091	475
	mml-miR-27b-3p	19	210	43	6	127	43	24	116	64			mml-miR-376b-3p	672	660	367	288	833	483	147	1655	405
	mml-miR-126	26	221	33	10	184	16	29	121	15			mml-miR-376a-3p	673	651	348	285	804	473	148	1621	400
	mml-miR-203	6	79	38	17	24	145	41	107	78			mml-miR-17-5p	357	600	409	156	712	259	88	1404	235
	mml-miR-21-5p	8	112	35	37	114	39	25	74	24			mml-miR-126	851	643	368	288	1090	250	128	1491	191
	mml-miR-17-5p	19	160	44	6	154	10	21	100	11			mml-let-7g-5p	54	897	271	70	1221	249	72	940	235
	mml-miR-22	17	111	38	9	75	29	23	77	31			mml-miR-423-5p	311	288	239	233	433	159	84	779	321
	mml-miR-26b-5p	16	99	33	3	90	13	20	60	27			mml-miR-320a	411	282	207	207	436	119	110	1019	249
	mml-miR-320a	23	114	24	18	99	43	23	79	30			mml-miR-320b	410	282	206	207	435	118	109	1018	249
	mml-miR-320b	23	114	24	18	98	43	22	79	30			mml-let-7b-5p	324	745	271	240	706	185	135	575	207
	mml-miR-142-3p	14	117	40	1	105	15	5	75	5			mml-miR-22	245	319	153	258	540	116	129	561	184
	mml-let-7i-5p	17	117	38	7	124	14	17	87	4			mml-miR-486-5p	265	237	142	202	151	63	79	218	50
	mml-miR-423-5p	22	119	51	3	94	8	13	78	12			mml-miR-106b-5p	78	451	145	41	534	206	47	728	121
	mml-miR-221-3p	15	90	31	6	109	17	16	111	7			mml-miR-30d-5p	436	202	184	184	227	99	49	573	31
	mml-miR-451	17	69	36	13	120	5	21	38	22			mml-miR-382-5p	262	153	257	112	179	101	34	454	150
	mml-miR-376c-3p	17	91	48	2	79	8	13	59	15			mml-miR-361-5p	191	109	212	73	205	68	25	574	77
	mml-miR-484	10	96	19	0	78	7	14	53	5			mml-miR-409-3p	263	194	363	176	241	139	33	409	46
	mml-miR-184	8	5	17	29	9	8	4	4	79			mml-miR-146a-5p	228	272	161	181	253	164	95	507	156
	mml-miR-151-5p	17	47	12	3	61	4	21	29	8			mml-miR-146b-5p	223	267	159	180	247	160	95	498	155
	mml-miR-6132	8	54	13	20	22	21	18	33	30			mml-let-7a-5p	138	428	75	108	385	149	79	326	106
	mml-miR-185-5p	12	74	43	4	52	5	3	29	5			mml-let-7c-5p	138	428	75	108	385	149	79	326	108
	mml-miR-106b-5p	13	73	19	1	42	7	9	18	3			mml-miR-154-5p	121	95	306	59	188	124	18	410	147
	mml-miR-376b-3p	9	40	26	2	33	4	0	17	3			mml-miR-6529-5p	173	210	185	128	265	67	43	418	100
	mml-miR-376a-3p	9	41	22	2	32	4	0	19	3			mml-miR-484	98	114	238	76	219	70	19	260	48
	mml-let-7e-5p	6	37	7	0	29	5	3	9	1			mml-miR-186-5p	209	207	155	120	308	112	21	632	80
	mml-miR-486-5p	10	46	8	1	28	3	17	23	14			mml-let-7i-5p	267	699	106	146	547	116	87	362	46
	mml-miR-1-3p	3	8	14	24	3	13	0	4	27			mml-miR-24-3p	83	138	99	86	362	91	48	299	118
	mml-miR-24-3p	5	45	11	2	29	0	4	21	3			mml-miR-223	55	119	107	36	484	140	9	722	91
	mml-miR-146a-5p	3	22	5	1	12	3	0	26	6			mml-miR-26b-5p	30	157	61	23	288	119	19	398	63
	mml-miR-10a-5p	4	21	7	3	16	3	2	16	7			mml-miR-425	206	102	98	95	94	66	39	235	59
	mml-miR-146b-5p	2	18	5	1	11	3	0	14	6			mml-miR-187-3p	67	127	157	86	150	62	21	232	89
	mml-miR-205	3	16	5	3	6	21	5	8	11			mml-miR-377-3p	98	96	64	40	155	68	18	345	56
	mml-miR-28-5p	3	33	13	1	14	1	0	17	5			mml-miR-144	43	93	8	13	51	49	25	109	13
	mml-miR-30d-5p	4	29	4	2	34	1	3	25	3			mml-miR-222-3p	149	89	38	129	83	52	44	224	61
	mml-miR-127-3p	5	20	23	1	26	1	1	27	0			mml-let-7d	41	260	42	44	280	56	31	144	42
	mml-miR-100-5p	0	1	0	2	0	0	3	0	4			mml-let-7f-5p	34	282	24	45	275	70	33	194	28
	mml-miR-181a-5p	5	27	2	2	24	0	3	9	0			mml-miR-151-5p	64	350	94	73	326	60	33	223	61
	mml-miR-107-3p	4	26	2	4	17	5	2	21	13			mml-miR-181a-5p	70	75	54	30	96	47	19	180	44
	mml-miR-361-5p	4	20	9	0	25	0	1	8	8			mml-miR-323b-3p	157	69	85	63	69	26	6	188	27
	mml-miR-29b-3p	1	19	4	1	22	2	3	4	3			mml-miR-25	116	100	58	76	60	32	15	129	26
	mml-miR-98	1	48	4	1	21	1	0	20	2			mml-miR-380-3p	115	29	81	30	57	35	11	141	36
	mml-miR-103-3p	4	22	2	2	15	3	2	15	8			mml-miR-140-5p	23	175	51	14	171	52	6	232	43
	mml-miR-187-3p	3	21	7	1	10	1	1	25	2			mml-miR-337-5p	56	119	27	60	131	49	25	150	42
	mml-miR-382-5p	4	23	10	0	24	0	2	11	4			mml-miR-369-3p	59	68	46	14	136	72	6	381	33
	mml-miR-409-3p	4	8	9	1	21	1	0	17	2			mml-miR-106a-5p	64	127	78	26	180	63	20	311	61
	mml-miR-186-5p	2	29	5	3	21	2	9	21	4			mml-miR-10a-5p	103	64	63	51	78	52	17	151	45
	mml-miR-18b	2	29	4	0	17	2	1	28	4			mml-miR-487b-3p	18	38	76	9	104	49	8	126	65
	mml-miR-15b-5p	2	31	6	1	16	2	0	25	2			mml-miR-369-5p	27	46	54	36	153	37	9	182	52
	mml-miR-29c-3p	1	12	1	1	20	2	2	3	3			mml-miR-421	132	72	45	47	95	35	11	216	33
	mml-miR-28-3p	6	19	7	1	15	2	5	10	0			mml-miR-151-3p	100	48	66	48	97	45	16	191	37
	mml-miR-6529-5p	1	13	3	1	28	0	0	7	1			mml-miR-29b-3p	52	124	16	55	124	51	59	122	44
	mml-miR-7	4	9	4	15	1	10	0	5	13			mml-miR-130b-3p	65	65	36	38	89	48	23	190	25
	mml-miR-140-5p	0	14	4	0	12	0	0	4	4			mml-miR-29c-3p	43	117	12	49	125	51	61	121	41
	mml-miR-10b-5p	0	8	1	2	14	2	5	3	3			mml-miR-889-3p	22	25	33	5	99	49	4	229	23
	mml-miR-18a-5p	2	18	2	0	11	2	1	24	2			mml-miR-127-3p	35	121	111	29	113	28	5	85	50
	mml-miR-155	3	13	4	1	15	1	1	7	2			mml-miR-432-5p	77	41	70	38	59	22	12	109	39
	mml-miR-206	1	9	3	1	4	2	1	0	1			mml-miR-18b	9	104	44	6	181	58	11	128	34
	mml-miR-487b-3p	3	22	6	1	11	1	0	2	5			mml-miR-122a-5p	7	51	59	11	94	47	7	54	41
	mml-miR-106a-5p	4	10	8	2	5	1	5	11	0			mml-miR-92a-3p	87	34	51	44	49	22	16	92	21
	mml-miR-29a-3p	3	0	2	0	7	0	1	6	1			mml-miR-199a-3p	22	63	53	18	108	71	6	124	38
	mml-miR-144	3	2	7	0	5	0	1	2	0			mml-miR-145-5p	23	38	24	59	77	69	37	133	57
	mml-miR-222-3p	1	10	2	0	8	3	2	9	0			mml-miR-142-3p	20	189	9	14	162	33	11	122	15
	mml-miR-99a-5p	8	15	3	4	1	1	2	1	1			mml-miR-20a-5p	36	77	15	12	84	50	11	133	21
	mml-miR-423-3p	3	11	2	0	18	2	0	9	2			mml-miR-340-5p	58	68	20	10	142	32	2	238	14
	mml-miR-181b-5p	1	17	2	0	11	0	0	2	1			mml-miR-143-3p	19	45	31	26	51	84	26	72	41
	mml-miR-425	1	8	5	1	10	5	1	11	1			mml-miR-543-3p	42	15	40	19	44	12	3	80	19
	mml-miR-223	0	14	4	0	12	1	0	7	1			mml-miR-654-3p	14	20	59	20	57	29	10	113	43
	mml-miR-125b-5p	0	5	5	0	3	1	1	0	6			mml-miR-378d	37	48	43	33	62	37	18	96	39
	mml-miR-30a-3p	3	9	3	0	2	1	2	2	2			mml-miR-107-3p	32	97	13	59	115	26	22	84	28
	mml-miR-154-5p	0	6	6	0	6	0	0	4	0			mml-miR-103-3p	32	96	13	59	115	26	22	84	28
	mml-miR-130a-3p	0	2	0	1	2	1	1	8	4			mml-miR-29a-3p	26	87	26	40	96	52	46	76	38
	mml-miR-454-3p	0	5	1	3	13	0	3	2	3			mml-miR-28-5p	22	81	29	13	121	12	9	111	27
	mml-miR-30a-5p	0	1	1	4	4	1	0	4	2			mml-miR-28-3p	89	43	34	43	65	16	17	74	19
	mml-miR-125a-5p	0	6	5	0	19	0	1	7	0			mml-miR-18a-5p	5	83	26	6	130	48	10	85	27
	mml-miR-20a-5p	1	5	1	7	7	2	0	9	0			mml-miR-30a-3p	33	47	31	20	54	20	9	110	19
	mml-miR-340-5p	3	10	2	0	6	2	0	4	0			mml-miR-181b-5p	62	31	42	23	66	22	10	81	18
	mml-miR-652	0	12	2	0	5	0	0	7	6			mml-miR-423-3p	6	17	37	7	49	21	7	81	37
	mml-miR-486-3p	0	7	3	0	5	0	3	6	0			mml-miR-99a-5p	16	40	26	26	56	38	8	69	54
	mml-miR-378d	3	18	8	0	3	0	0	0	0			mml-miR-134-5p	47	16	34	51	21	28	5	50	10
	mml-miR-1260b	0	1	0	0	0	0	1	1	1			mml-miR-206	35	9	67	89	9	18	50	21	26
	mml-miR-151-3p	5	2	3	1	3	0	4	2	0			mml-miR-20b-5p	26	30	22	10	51	24	8	76	19
	mml-miR-335-5p	2	3	6	0	5	1	0	8	3			mml-miR-381-3p	27	29	31	13	47	28	5	69	18
	mml-miR-421	2	6	0	0	4	0	0	2	0			mml-miR-652	23	41	22	16	65	12	6	69	12
	mml-miR-139-5p	3	5	1	0	0	0	2	7	2			mml-miR-335-5p	17	53	11	12	73	39	5	92	32
	mml-miR-429-3p	0	0	2	2	0	2	0	0	10			mml-miR-15b-5p	16	29	18	18	92	10	13	63	8
	mml-miR-92a-3p	2	1	2	0	4	1	0	8	0			mml-miR-598-3p	5	16	40	14	26	30	0	60	32
	mml-miR-130b-3p	3	6	0	0	4	2	0	6	0			mml-miR-128a-3p	19	16	41	6	59	13	3	100	7
	mml-miR-122a-5p	1	1	6	2	0	5	0	0	1			mml-miR-210-3p	28	40	24	26	40	10	10	64	18
	mml-miR-30c-5p	0	6	1	0	6	0	0	3	0			mml-miR-433-3p	47	18	31	27	24	11	2	34	5
	mml-miR-377-3p	0	8	5	0	2	0	0	9	0			mml-miR-101-3p	20	44	11	9	50	13	9	92	5
	mml-miR-186-3p	1	0	2	2	2	1	0	4	0			mml-miR-128b-3p	18	15	29	5	47	13	3	88	7
	mml-miR-369-5p	1	6	1	0	1	0	0	5	0			mml-miR-339-3p	15	25	14	12	36	20	5	48	15
	mml-miR-150-5p	0	4	3	3	4	0	0	6	0			mml-miR-197-3p	30	12	27	16	25	8	11	27	5
	mml-miR-15a-5p	1	5	5	0	7	0	2	3	1			mml-miR-486-3p	18	29	12	16	12	4	6	10	5
	mml-miR-432-5p	4	3	4	0	12	1	0	4	0			mml-miR-17-3p	9	27	11	7	21	14	6	45	9
	mml-miR-128a-3p	0	14	8	0	3	0	0	0	0			mml-miR-342-3p	4	7	11	13	4	19	5	36	9
	mml-miR-142-5p	0	3	1	0	6	0	0	8	0			mml-miR-142-5p	20	52	7	8	40	10	3	58	1
	mml-miR-342-3p	0	7	1	0	2	4	0	13	0			mml-miR-323a-3p	26	15	18	15	18	8	3	31	5
	mml-miR-20b-5p	2	7	0	0	2	1	0	9	0			mml-miR-19b	21	11	20	11	49	27	4	104	13
	mml-miR-409-5p	1	3	0	0	3	0	0	3	2			mml-miR-627-5p	26	17	9	12	31	10	1	50	11
	mml-miR-190a-5p	1	1	0	0	4	1	0	4	0			mml-miR-30a-5p	25	14	4	18	25	14	8	60	12
	mml-miR-199a-3p	1	7	0	0	5	0	2	2	0			mml-miR-148a-3p	14	21	13	9	64	15	8	68	10
	mml-miR-369-3p	1	3	0	0	4	0	0	0	6			mml-miR-98	12	71	7	5	95	7	7	60	6
	mml-miR-1249	0	0	1	2	0	1	1	2	0			mml-miR-10b-5p	13	13	19	12	41	27	3	52	17
	mml-miR-143-3p	1	1	3	2	1	0	0	1	0			mml-miR-30c-5p	6	23	11	0	48	15	2	37	8
	mml-miR-337-5p	1	1	4	0	0	0	0	11	0			mml-miR-660-5p	36	27	12	12	16	11	8	31	18
	mml-miR-380-3p	5	12	2	0	12	1	0	0	0			mml-miR-532-5p	20	12	12	10	10	6	2	28	6
	mml-miR-370-3p	1	5	2	0	7	1	0	0	2			mml-miR-150-5p	4	7	7	3	9	7	6	14	7
	mml-miR-93-5p	5	1	3	1	0	3	3	0	0			mml-miR-331-3p	9	18	12	5	15	7	6	19	5
	mml-miR-875-5p	1	0	2	2	2	2	1	1	4			mml-miR-15a-5p	9	15	1	7	42	12	4	33	10
	mml-miR-128b-3p	0	8	4	0	3	0	0	0	0			mml-miR-495-3p	7	2	11	4	28	5	3	47	11
	mml-miR-25	0	1	1	0	1	0	0	4	0			mml-miR-181a-3p	20	15	9	12	9	10	4	27	9
	mml-miR-31-5p	0	1	1	0	2	0	3	2	0			mml-miR-30e-5p	23	14	12	7	11	10	2	29	8
	mml-miR-323b-3p	1	11	2	1	3	1	0	0	0			mml-miR-7	15	14	2	11	19	7	5	24	10
	mml-miR-542-3p	1	2	0	8	1	1	1	1	1			mml-miR-130a-3p	20	16	8	12	20	8	2	43	6
	mml-miR-638	4	0	6	0	0	1	0	0	0			mml-miR-378a	9	13	5	7	14	11	6	19	15
	mml-miR-134-5p	4	0	1	3	6	1	2	1	0			mml-miR-139-5p	8	11	8	12	9	14	6	15	7
	mml-miR-101-3p	2	8	1	0	3	0	1	2	0			mml-miR-93-5p	11	9	2	1	18	4	1	22	7
	mml-miR-498	0	0	0	0	0	0	1	0	0			mml-miR-100-5p	7	11	7	5	13	7	6	10	19
	mml-miR-9-5p	0	5	1	0	0	0	0	0	1			mml-miR-409-5p	2	10	6	1	21	2	2	11	1
	mml-miR-657	0	1	4	2	2	0	0	0	4			mml-miR-539	21	7	5	10	10	5	0	29	7
	mml-miR-654-3p	0	4	0	0	0	0	0	2	0			mml-miR-299-3p	5	13	1	1	27	9	0	30	8
	mml-miR-361-3p	0	0	1	0	12	1	0	0	1			mml-miR-431	7	12	3	7	11	4	1	16	4
	mml-miR-193a-5p	1	8	1	0	0	0	0	3	0			mml-miR-324-5p	16	14	6	11	21	8	5	17	2
	mml-miR-339-3p	0	5	0	0	5	0	1	2	0			mml-miR-331-5p	5	7	19	7	7	3	0	10	5
	mml-miR-548c	0	0	0	0	3	0	0	1	0			mml-miR-132-3p	9	9	3	6	9	2	0	21	11
	mml-miR-200a-3p	0	0	2	0	0	1	0	0	4			mml-miR-1249	3	9	13	5	2	6	6	4	9
	mml-miR-132-3p	0	2	5	0	0	0	0	2	1			mml-miR-502-3p	2	3	11	4	21	13	3	12	3
	mml-miR-374b-5p	1	7	0	0	0	0	0	0	0			mml-miR-339-5p	0	5	2	1	19	4	2	9	12
	mml-miR-889-3p	1	2	0	1	3	0	0	4	1			mml-miR-203	2	8	2	2	7	9	1	7	0
	mml-miR-331-3p	0	2	0	0	3	0	0	1	0			mml-miR-376a-2-5p	3	4	4	1	8	3	2	13	2
	mml-miR-197-3p	2	0	0	0	0	0	3	0	0			mml-miR-136	11	14	3	3	11	5	0	11	3
	mml-miR-543-3p	0	6	0	0	2	1	0	7	0			mml-miR-181d	8	6	7	2	11	2	1	9	4
	mml-miR-99b-5p	0	5	0	0	3	0	0	2	0			mml-miR-493-3p	7	7	9	3	11	9	1	14	7
	mml-miR-1224-5p	0	2	0	0	0	1	0	1	0			mml-miR-498	2	2	0	6	1	8	8	2	23
	mml-miR-196b-5p	0	0	0	0	0	0	0	2	0			mml-miR-19a-3p	7	5	2	1	11	9	2	59	3
	mml-miR-148a-3p	0	1	4	0	0	0	1	0	1			mml-miR-4446-3p	11	5	4	6	13	2	5	9	6
	mml-miR-7176-3p	0	0	2	0	1	2	0	0	0			mml-miR-140-3p	6	5	2	6	3	1	4	5	6
	mml-miR-363-5p	0	1	0	3	0	0	0	0	0			mml-miR-493-5p	0	5	9	0	11	7	0	16	6
	mml-miR-181d	0	6	0	0	0	0	0	2	0			mml-miR-93-3p	4	2	11	1	5	2	0	13	3
	mml-miR-330-3p	0	4	0	0	0	2	0	0	0			mml-miR-196b-5p	5	12	3	4	6	8	2	18	2
	mml-miR-339-5p	1	0	6	0	2	0	0	2	0			mml-miR-605	2	4	5	4	8	0	6	7	1
	mml-miR-769-5p	0	0	1	1	0	1	0	0	1			mml-miR-338-5p	13	14	3	3	3	5	0	13	5
	mml-miR-411-5p	0	4	0	0	6	0	0	1	0			mml-miR-3200-3p	3	4	0	4	0	5	17	2	2
	mml-miR-125a-3p	1	0	0	0	1	0	1	0	0			mml-miR-148a-5p	2	3	6	3	6	2	0	11	5
	mml-miR-145-5p	1	5	1	0	0	0	0	0	0			mml-miR-411-5p	3	7	8	2	19	4	1	10	1
	mml-miR-598-3p	0	1	3	1	3	0	1	0	1			mml-miR-513a	17	2	0	10	0	0	10	1	0
	mml-miR-124a-3p	0	0	8	1	0	0	0	0	0			mml-miR-574	4	3	11	4	6	4	3	10	4
	mml-miR-95-3p	2	0	0	0	0	0	1	1	0			mml-miR-155	3	8	3	2	21	1	1	11	4
	mml-miR-7195-3p	1	3	0	0	0	0	0	3	0			mml-miR-9-3p	2	4	0	0	14	2	0	21	1
	mml-miR-195-5p	0	1	1	0	1	0	0	3	0			mml-miR-1180-3p	9	2	2	6	4	2	1	10	0
	mml-miR-30e-5p	0	0	0	0	0	0	0	0	0			mml-miR-1271-5p	4	4	7	2	9	3	2	9	2
	mml-miR-200c-3p	0	1	0	0	0	0	0	1	0			mml-miR-377-5p	1	4	2	1	9	2	0	14	1
	mml-miR-762	0	1	4	0	1	4	0	0	1			mml-miR-513b	15	0	0	3	1	0	4	2	0
	mml-miR-433-3p	1	7	2	0	4	0	0	0	0			mml-miR-330-3p	0	3	2	2	5	0	0	13	4
	mml-miR-153-2-5p	0	0	1	0	1	0	1	0	0			mml-miR-95-3p	5	2	1	3	4	9	4	12	3
	mml-miR-340-3p	1	0	0	0	0	0	0	3	0			mml-miR-205	0	4	1	1	13	1	0	5	2
	mml-miR-1180-3p	1	0	0	0	3	0	2	0	0			mml-miR-410-3p	4	3	5	1	7	4	0	15	2
	mml-miR-185-3p	1	6	0	0	2	0	0	0	0			mml-miR-9-3-3p	2	3	0	0	11	2	0	18	0
	mml-miR-324-5p	0	0	0	0	1	3	0	0	0			mml-miR-15b-3p	8	3	5	1	4	5	3	16	1
	mml-miR-17-3p	2	5	0	0	2	0	0	0	0			mml-miR-485-5p	2	5	1	4	9	6	1	7	4
	mml-miR-518c-5p	1	0	0	1	0	0	0	1	1			mml-miR-199a	3	7	5	3	3	0	0	14	3
	mml-miR-296-3p	0	0	1	0	0	0	2	0	0			mml-miR-199a-5p	3	7	5	3	3	0	0	14	3
	mml-miR-381-3p	0	2	0	0	0	2	0	0	1			mml-miR-1-3p	3	1	0	9	2	4	2	2	2
	mml-miR-210-3p	1	1	0	0	0	0	0	0	0			mml-let-7e-5p	6	14	5	3	12	4	3	7	2
	mml-miR-4446-3p	2	2	0	0	3	0	0	0	0			mml-miR-7195-3p	9	4	3	18	2	2	13	0	7
	mml-miR-519a	1	0	0	1	0	0	0	1	0			mml-miR-92b-3p	3	0	7	1	6	1	0	6	1
	mml-miR-671-5p	0	1	3	0	7	0	1	0	0			mml-miR-99b-5p	3	4	1	3	6	3	0	13	2
	mml-let-7b-3p	0	1	2	0	0	1	0	0	0			mml-miR-665	2	4	2	3	1	1	1	3	7
	mml-miR-140-3p	0	1	0	0	0	0	0	3	0			mml-miR-188-5p	7	4	1	7	4	1	1	9	0
	mml-miR-323a-3p	0	0	2	0	1	0	0	0	0			mml-miR-494-3p	0	0	4	4	4	1	0	18	2
	mml-miR-605	1	6	3	0	0	0	0	0	0			mml-miR-374b-5p	2	6	2	0	8	2	0	13	1
	mml-miR-675-3p	0	0	0	0	1	1	0	0	0			mml-miR-148b-3p	2	5	1	1	9	4	0	10	1
	mml-miR-92b-3p	0	2	3	1	0	0	0	0	0			mml-miR-125b-5p	1	3	1	3	4	0	0	3	1
	mml-miR-19a-3p	0	3	0	0	1	0	1	0	1			mml-miR-485-3p	3	1	7	1	2	1	0	6	2
	mml-miR-193b-3p	0	6	0	0	0	0	0	0	0			mml-miR-361-3p	2	5	0	0	3	1	1	10	1
	mml-miR-495-3p	1	0	0	0	0	0	0	0	0			mml-miR-125a-5p	4	2	5	7	4	0	2	4	0
	mml-miR-523b	1	0	0	0	0	0	0	0	0			mml-miR-21-3p	12	4	1	12	1	1	7	15	2
	mml-miR-1227	0	0	0	1	0	0	0	1	0			mml-miR-638	2	1	3	1	2	2	1	0	9
	mml-miR-138-5p	0	3	4	0	0	0	0	0	0			mml-miR-363-3p	2	2	2	1	2	3	1	7	1
	mml-miR-663	0	0	0	0	1	0	0	0	0			mml-miR-877-5p	3	3	0	3	6	2	3	5	0
	mml-miR-7204-3p	0	1	0	1	0	0	0	1	0			mml-miR-495-5p	4	2	0	2	7	1	0	3	2
	mml-let-7f-3p	0	0	1	0	1	0	1	0	1			mml-miR-382-3p	0	0	3	1	3	5	1	15	3
	mml-miR-365-3p	0	0	0	0	2	0	0	0	0			mml-miR-214-3p	0	6	3	2	4	6	0	6	2
	mml-miR-493-5p	0	3	0	0	0	0	0	0	0			mml-miR-32-5p	3	1	0	0	4	6	1	5	2
	mml-miR-154-3p	0	5	0	0	0	0	0	5	0			mml-miR-628-3p	2	5	3	0	3	0	0	5	0
	mml-miR-183-5p	0	0	0	0	0	0	0	0	0			mml-miR-370-3p	1	3	1	1	3	1	0	1	2
	mml-miR-34c-5p	0	0	0	0	0	0	0	0	0			mml-miR-7180-3p	1	1	2	2	3	0	0	4	4
	mml-miR-431	0	4	0	0	0	0	0	1	0			mml-miR-656-3p	0	0	1	0	6	5	0	8	6
	mml-miR-654-5p	1	1	0	0	1	0	0	0	0			mml-miR-375	1	2	1	2	4	0	0	2	1
	mml-miR-136	0	2	0	0	2	0	0	0	0			mml-miR-500a-3p	1	0	1	0	4	6	1	2	2
	mml-miR-299-3p	0	3	1	0	0	0	0	0	0			mml-miR-4766-3p	3	5	1	2	2	3	0	5	1
	mml-miR-505-5p	0	0	0	0	0	0	0	3	0			mml-miR-181c-5p	3	2	0	3	1	2	0	2	1
	mml-miR-573	1	0	5	0	0	0	0	0	1			mml-miR-193a-5p	0	2	1	1	4	4	0	5	6
	mml-miR-874-5p	0	0	0	0	0	1	0	0	0			mml-miR-187-5p	4	3	0	4	3	0	1	3	0
	mml-miR-149-3p	0	0	1	2	0	0	0	0	0			mml-miR-454-3p	0	3	1	0	4	0	0	10	0
	mml-miR-181a-3p	0	0	0	0	0	0	0	0	0			mml-miR-214-5p	2	2	3	1	2	3	1	4	3
	mml-miR-127-5p	0	1	0	0	3	0	0	3	0			mml-miR-145-3p	2	1	1	1	4	1	1	8	3
	mml-miR-137-3p	0	0	4	0	0	0	0	0	0			mml-miR-184	1	2	0	0	2	0	2	0	0
	mml-miR-196a-5p	0	0	0	0	0	0	3	0	2			mml-miR-192-5p	0	3	2	0	8	4	0	7	0
	mml-miR-27b-5p	0	0	0	0	0	0	0	0	0			mml-miR-296-3p	2	0	0	1	2	4	1	2	2
	mml-miR-520a-3p	0	0	0	0	0	1	2	0	0			mml-miR-337-3p	7	1	3	1	1	4	0	5	0
	mml-miR-532-5p	0	0	2	0	6	0	0	2	0			mml-miR-671-5p	0	1	1	1	6	3	2	7	4
	mml-miR-548f	0	0	0	0	0	0	0	0	0			mml-miR-299-5p	0	0	0	0	3	3	0	1	1
	mml-miR-7170-3p	0	0	0	1	0	0	0	1	0			mml-miR-505-3p	3	0	2	2	3	3	0	4	1
	mml-miR-92b-5p	0	0	0	0	0	0	0	0	1			mml-miR-627-3p	2	4	2	0	2	1	0	3	0
	mml-miR-224-5p	0	0	0	0	1	0	0	0	0			mml-miR-191-3p	1	4	3	1	4	0	0	3	2
	mml-miR-378a	0	2	0	0	1	0	0	0	0			mml-miR-376a-1-5p	0	4	1	2	1	1	1	3	1
	mml-miR-485-5p	0	0	1	0	0	0	0	2	0			mml-miR-411-3p	1	0	7	1	2	2	0	4	3
	mml-miR-7205-5p	0	0	0	0	0	0	0	0	0			mml-miR-654-5p	1	2	1	0	3	0	0	4	1
	mml-miR-365-1-5p	0	1	0	1	0	0	0	1	0			mml-miR-1306-5p	1	0	0	4	2	1	0	5	2
	mml-miR-487b-5p	0	0	0	0	0	0	0	0	0			mml-miR-329-3p	4	1	2	0	2	0	0	8	0
	mml-miR-627-5p	0	0	1	0	1	0	0	0	0			mml-miR-505-5p	1	1	0	1	2	1	1	2	1
	mml-miR-199a	0	0	0	0	0	0	0	0	0			mml-miR-503-5p	3	2	2	1	7	2	0	5	1
	mml-miR-199a-5p	0	0	0	0	0	0	0	0	0			mml-miR-496	1	0	2	1	3	4	2	12	2
	mml-miR-377-5p	0	0	0	0	2	0	0	1	0			mml-miR-127-5p	2	2	0	1	1	1	1	5	2
	mml-miR-493-3p	0	0	1	0	0	0	0	0	0			mml-miR-543-5p	0	1	2	0	1	0	0	3	0
	mml-miR-502-3p	1	0	0	0	0	0	0	0	2			mml-miR-190b	0	0	0	0	3	0	0	12	2
	mml-miR-93-3p	0	1	0	0	2	0	1	0	0			mml-miR-195-5p	0	1	1	2	2	2	0	2	1
	mml-miR-9-3p	0	0	3	0	0	0	1	0	0			mml-miR-186-3p	4	0	3	1	0	1	0	1	0
	mml-miR-940	0	0	1	0	0	0	0	0	0			mml-miR-215-5p	0	1	0	1	9	3	1	8	1
	mml-miR-338-3p	0	0	0	0	0	0	0	0	0			mml-miR-30b-5p	2	0	4	0	3	1	1	5	0
	mml-miR-4446-5p	0	0	0	2	0	0	0	2	0			mml-miR-532-3p	1	0	1	2	1	2	2	4	0
	mml-miR-449a-3p	0	0	0	0	0	0	0	0	0			mml-miR-6132	0	4	0	0	2	0	0	0	1
	mml-miR-574	0	0	0	0	0	0	1	1	0			mml-miR-106b-3p	1	0	1	0	1	0	0	2	1
	mml-miR-1271-5p	0	2	0	0	0	0	0	0	0			mml-miR-429-3p	0	2	0	1	5	1	1	2	1
	mml-miR-148a-5p	0	0	1	0	0	0	0	0	0			mml-miR-363-5p	1	1	1	0	1	2	0	0	1
	mml-miR-19b	1	0	2	0	0	0	0	1	0			mml-miR-424-5p	2	4	0	0	4	4	1	4	0
	mml-miR-34a-5p	0	0	0	0	0	1	0	0	0			mml-miR-550-5p	1	0	1	1	1	0	0	2	0
	mml-miR-509	0	0	0	0	0	1	0	0	0			mml-miR-936	0	0	0	0	0	0	6	0	0
	mml-miR-541-3p	0	0	0	0	0	0	0	0	0			mml-miR-510-5p	2	0	0	1	0	0	1	0	0
	mml-miR-553	0	0	0	0	0	0	0	0	0			mml-miR-676-3p	0	3	0	0	1	2	0	3	1
	mml-miR-148b-3p	0	0	0	0	0	0	0	1	0			mml-miR-125a-3p	0	3	1	1	4	0	0	1	1
	mml-miR-27a-5p	0	4	0	0	0	0	0	0	0			mml-miR-590-5p	0	4	0	0	3	3	0	4	1
	mml-miR-374a-5p	0	0	3	0	0	0	0	0	0			mml-miR-590-3p	1	0	1	0	6	0	0	4	1
	mml-miR-375	0	0	0	0	0	0	0	0	0			mml-miR-338-3p	2	4	0	1	2	0	1	0	1
	mml-miR-708-5p	0	0	1	0	0	0	0	0	0			mml-miR-152-3p	1	3	0	0	2	0	0	4	0
	mml-miR-7176-5p	0	2	0	0	0	0	0	0	0			mml-miR-4766-5p	3	2	0	1	2	1	0	2	1
	mml-miR-1251-3p	0	1	1	0	1	0	1	0	0			mml-miR-200a-3p	1	2	0	1	7	0	2	1	0
	mml-miR-149-5p	0	0	0	0	0	0	0	0	0			mml-miR-138-5p	2	2	1	1	1	0	5	0	1
	mml-miR-338-5p	0	0	0	0	5	0	0	0	0			mml-miR-154-3p	0	0	1	0	2	0	1	3	0
	mml-miR-379-5p	0	0	0	0	0	0	0	0	4			mml-miR-376b-5p	2	1	1	0	3	0	1	2	1
	mml-miR-424-5p	0	0	0	0	0	0	0	0	0			mml-miR-514b-5p	2	0	1	2	0	0	0	0	0
	mml-miR-497-3p	0	0	2	0	0	0	3	0	0			mml-miR-940	0	2	1	1	0	1	0	3	0
	mml-miR-503-5p	0	0	0	0	0	0	0	0	2			mml-miR-221-5p	0	1	0	1	2	0	0	2	1
	mml-miR-521	0	0	0	0	0	0	0	0	0			mml-miR-196a-5p	1	0	0	0	1	2	0	2	0
	mml-miR-7164-3p	0	0	0	0	0	0	0	0	0			mml-miR-365-3p	0	0	0	2	1	0	0	6	1
	mml-miR-9-3-3p	0	0	3	0	0	0	0	0	0			mml-miR-376c-5p	1	1	1	0	3	0	1	2	1
	mml-miR-135b-5p	0	0	0	0	0	0	0	0	0			mml-miR-301a-3p	0	1	0	0	3	1	0	3	2
	mml-miR-141-3p	0	2	0	0	0	0	0	0	0			mml-miR-362-3p	0	0	2	0	1	0	0	3	0
	mml-miR-181c-5p	0	1	0	0	0	0	0	0	2			mml-miR-7180-5p	1	1	0	2	1	0	1	0	0
	mml-miR-192-5p	0	0	0	2	0	0	0	0	0			mml-miR-204-5p	2	3	2	2	0	1	0	0	0
	mml-miR-193a-3p	0	0	0	0	0	0	0	0	0			mml-miR-6127	2	4	0	0	0	0	0	0	1
	mml-miR-208a-5p	0	0	0	0	0	0	0	0	0			mml-miR-1185-3p	0	0	0	0	0	0	0	0	0
	mml-miR-214-3p	0	0	0	0	0	0	0	0	0			mml-miR-1185-5p	0	3	0	0	3	2	0	2	0
	mml-miR-221-5p	0	0	0	0	0	0	0	1	0			mml-miR-296-5p	1	2	0	0	1	0	0	1	0
	mml-miR-323a-5p	0	0	0	0	0	0	0	0	0			mml-miR-769-5p	0	1	0	1	2	0	0	0	3
	mml-miR-384	0	0	1	0	0	0	0	4	0			mml-miR-1304	1	0	1	0	1	0	0	3	0
	mml-miR-511-3p	0	0	0	0	0	0	0	0	0			mml-miR-545	1	3	0	0	1	2	1	1	0
	mml-miR-518d-3p	0	3	0	0	0	0	0	0	0			mml-miR-942-5p	1	0	1	0	0	0	0	0	0
	mml-miR-548d-3p	0	0	1	1	0	0	0	0	0			mml-miR-185-3p	1	1	0	1	0	0	0	2	0
	mml-miR-7190-3p	0	0	0	0	0	0	0	3	0			mml-miR-656-5p	0	1	0	1	0	0	1	0	1
	mml-miR-877-3p	0	0	0	0	0	1	0	0	0			mml-miR-342-5p	0	0	0	0	0	0	0	0	2
	mml-miR-1245-3p	1	0	0	0	0	0	0	0	0			mml-miR-34a-5p	2	1	0	1	2	1	0	1	0
	mml-miR-129-1-3p	0	0	1	0	0	0	0	0	0			mml-miR-10b-3p	0	0	1	0	1	0	1	3	1
	mml-miR-1306-5p	0	0	1	0	2	0	0	0	0			mml-miR-584-5p	1	1	0	0	1	0	0	0	1
	mml-miR-135b-3p	0	0	1	0	0	0	0	0	0			mml-miR-16-2-3p	0	1	1	1	1	0	0	2	1
	mml-miR-152-3p	0	0	0	0	0	0	0	1	0			mml-miR-193b-5p	0	0	0	0	2	0	1	0	2
	mml-miR-182	0	0	0	0	0	0	0	0	0			mml-miR-224-5p	0	0	2	0	0	0	0	2	1
	mml-miR-193b-5p	0	0	0	0	0	0	0	0	0			mml-miR-6827-3p	0	0	1	0	0	0	0	1	0
	mml-miR-197-5p	0	0	0	0	0	0	0	0	0			mml-miR-489-3p	1	1	2	0	0	0	0	0	1
	mml-miR-21-3p	0	0	0	0	0	0	0	0	0			mml-miR-7205-5p	0	1	0	0	0	3	2	0	1
	mml-miR-374a-3p	0	1	0	0	0	0	0	0	0			mml-miR-26a-1-3p	0	0	2	0	2	0	0	1	0
	mml-miR-485-3p	0	0	0	0	0	0	0	0	0			mml-miR-517b	2	0	0	0	0	0	0	0	0
	mml-miR-499-5p	0	0	0	0	0	0	0	0	0			mml-miR-875-5p	0	1	0	1	2	0	0	0	1
	mml-miR-513b	0	0	0	0	0	0	0	0	0			mml-miR-499-5p	0	0	1	0	1	0	0	2	0
	mml-miR-518g-5p	0	0	0	0	0	1	0	0	0			mml-miR-657	1	0	0	1	1	0	0	0	1
	mml-miR-550-5p	0	0	0	0	0	0	0	4	0			mml-miR-663	0	0	1	0	0	0	0	0	2
	mml-miR-639	0	0	0	0	0	0	0	0	0			mml-let-7b-3p	1	0	2	0	2	1	0	1	0
	mml-miR-650b	1	0	0	0	0	0	0	0	0			mml-miR-30e-3p	0	0	0	0	3	1	0	0	0
	mml-miR-7185-5p	0	0	0	0	0	1	0	0	0			mml-miR-323a-5p	0	0	2	0	3	0	0	0	1
	mml-miR-939	0	0	0	0	0	0	0	0	0			mml-miR-379-5p	0	0	1	0	1	1	0	0	0
	mml-miR-1226	0	0	0	0	0	0	0	0	0			mml-miR-541-3p	0	1	0	1	1	0	0	0	0
	mml-miR-125b-2-3p	0	0	0	0	0	0	0	0	0			mml-miR-7164-3p	0	1	0	0	2	1	0	0	2
	mml-miR-138-3p	0	0	0	0	0	1	0	0	0			mml-miR-7186-5p	1	0	1	0	0	0	0	1	0
	mml-miR-181c-3p	0	0	0	0	0	0	0	0	0			mml-miR-33b-5p	0	0	0	0	0	1	0	3	0
	mml-miR-204-5p	0	0	2	0	0	0	0	0	0			mml-miR-4796-5p	3	3	0	0	1	0	0	1	0
	mml-miR-219	0	0	0	0	0	0	0	0	0			mml-miR-553	0	0	0	0	0	0	1	0	0
	mml-miR-219-5p	0	0	0	0	0	0	0	0	0			mml-miR-583	2	0	1	0	0	0	0	1	0
	mml-miR-3059-3p	0	0	0	0	1	0	0	0	0			mml-miR-874-3p	0	0	0	0	1	0	1	0	0
	mml-miR-3200-3p	0	0	0	0	0	0	0	0	0			mml-miR-874-5p	0	1	0	0	0	3	0	1	0
	mml-miR-331-5p	0	1	1	0	0	0	0	0	0			mml-miR-197-5p	0	0	0	3	0	0	1	2	0
	mml-miR-422a	0	1	0	0	0	0	0	0	0			mml-miR-320c	2	1	0	0	1	0	1	0	0
	mml-miR-494-5p	0	0	0	0	0	0	0	0	0			mml-miR-7174-5p	0	1	0	0	0	2	0	1	1
	mml-miR-510-5p	0	0	0	0	0	0	0	1	0			mml-miR-1240	0	0	0	2	0	0	1	0	0
	mml-miR-628-3p	0	1	0	0	0	0	0	0	0			mml-miR-125b-2-3p	0	0	0	0	2	0	0	0	1
	mml-miR-7182-3p	0	2	0	0	0	0	0	0	0			mml-miR-153-2-5p	0	0	0	0	0	1	3	0	0
	mml-miR-7190-5p	0	0	0	0	0	0	0	0	0			mml-miR-3173	0	1	0	1	0	0	0	0	3
	mml-miR-7197-3p	0	0	0	0	0	0	0	0	1			mml-miR-497-5p	0	0	0	0	0	1	0	0	1
	mml-miR-1296-5p	0	1	0	0	2	0	2	0	0			mml-miR-519a-5p	0	0	0	0	0	0	0	0	1
	mml-miR-130b-5p	0	0	0	0	0	0	0	0	0			mml-miR-671-3p	0	0	1	0	0	0	0	1	1
	mml-miR-135a-1-3p	0	2	0	0	0	0	0	0	0			mml-miR-887	0	1	0	3	0	2	0	0	3
	mml-miR-24-5p	0	0	0	0	0	0	0	0	0			mml-let-7a-3p	0	0	1	0	1	1	0	1	0
	mml-miR-376b-5p	0	0	1	0	0	0	0	0	0			mml-miR-181c-3p	1	1	1	0	0	0	1	0	0
	mml-miR-489-3p	0	0	0	0	0	0	0	0	0			mml-miR-1226	1	0	0	0	0	0	0	0	0
	mml-miR-495-5p	0	0	0	0	0	0	0	0	0			mml-miR-30b-3p	0	2	0	0	0	0	0	0	0
	mml-miR-542-5p	0	0	0	0	0	0	1	0	0			mml-miR-379-3p	0	0	0	0	1	1	0	2	1
	mml-miR-548d-5p	0	0	0	0	0	0	0	0	0			mml-miR-6827-5p	0	1	1	0	3	0	0	0	0
	mml-miR-650a	1	0	0	0	0	0	0	0	0			mml-miR-762	1	0	0	0	0	0	0	0	1
	mml-miR-650c	1	0	0	0	0	0	0	0	0			mml-miR-942-3p	0	0	0	0	0	0	0	0	0
	mml-miR-6529-3p	0	0	0	0	0	0	1	0	0			mml-miR-193b-3p	0	0	1	0	0	0	0	0	0
	mml-miR-7170-5p	0	0	0	0	0	0	0	1	0			mml-miR-31-5p	1	1	1	2	0	0	0	0	0
	mml-miR-885-5p	0	0	0	2	0	0	0	0	0			mml-miR-374a-5p	0	2	0	0	2	0	0	1	0
	mml-miR-890-3p	1	0	1	0	0	0	0	0	0			mml-miR-424-3p	0	0	0	0	1	1	0	1	0
													mml-miR-511-3p	0	1	0	0	0	0	0	0	0
													mml-miR-877-3p	0	0	0	1	0	0	1	0	1
													mml-miR-190a-5p	0	2	0	0	1	1	0	4	0
													mml-miR-193a-3p	0	0	0	2	0	1	0	1	0
													mml-miR-24-5p	0	0	0	0	1	0	0	1	0
													mml-miR-4446-5p	0	0	0	1	0	1	0	0	1
													mml-miR-450a-5p	0	0	0	0	2	1	0	1	1
													mml-miR-519a	0	0	0	0	0	0	0	0	1
													mml-miR-599-5p	0	0	0	0	1	0	0	2	0
													mml-miR-675-5p	0	0	0	0	0	0	0	0	2
													mml-miR-885-5p	1	0	1	0	0	0	0	0	1
													mml-miR-105-5p	0	0	0	0	0	0	1	0	0
													mml-miR-133b-3p	1	0	0	0	0	0	0	0	1
													mml-miR-133c-3p	1	0	0	0	0	0	0	0	1
													mml-miR-204-3p	0	0	1	0	0	0	0	3	0
													mml-miR-26b-3p	0	0	0	2	1	0	0	0	0
													mml-miR-3154	0	2	0	0	1	0	0	0	1
													mml-miR-370-5p	1	0	0	0	0	0	0	0	1
													mml-miR-433-5p	0	2	0	0	1	0	0	1	1
													mml-miR-512-5p	0	0	0	0	1	0	0	2	0
													mml-miR-514a-5p	0	1	0	0	0	0	0	0	0
													mml-miR-7204-3p	0	2	0	1	0	0	0	1	0
													mml-miR-1224-5p	0	1	0	1	0	0	0	0	0
													mml-miR-1255b	0	0	0	0	0	0	0	1	0
													mml-miR-130b-5p	1	0	0	0	1	0	0	0	0
													mml-miR-150-3p	0	0	0	0	0	0	0	0	0
													mml-miR-208b-3p	0	0	0	1	0	0	0	1	0
													mml-miR-27b-5p	0	2	0	0	0	0	0	1	0
													mml-miR-3146	1	0	0	0	0	0	0	0	0
													mml-miR-324-3p	0	0	1	0	1	0	0	1	0
													mml-miR-508-3p	1	0	0	1	0	0	0	0	0
													mml-miR-518c-5p	0	0	0	0	0	0	0	0	1
													mml-miR-541-5p	0	0	0	0	2	0	0	0	1
													mml-miR-548h-5p	0	0	0	0	2	0	0	1	1
													mml-miR-615-3p	1	0	0	2	0	0	0	0	0
													mml-miR-668	1	1	0	0	0	0	0	0	0
													mml-miR-7186-3p	0	0	0	1	0	0	1	0	0
													mml-miR-1296-5p	2	0	0	1	0	0	0	0	0
													mml-miR-211	0	0	0	0	0	1	0	0	0
													mml-miR-29b-2-5p	0	0	0	0	0	0	0	1	0
													mml-miR-3122	0	0	0	0	0	0	0	1	0
													mml-miR-340-3p	0	0	0	0	2	0	0	1	0
													mml-miR-345	1	0	0	1	0	0	0	0	0
													mml-miR-412-3p	0	0	0	0	0	0	1	0	0
													mml-miR-452-5p	0	0	0	0	1	2	1	1	0
													mml-miR-487b-5p	1	0	1	0	0	0	0	1	0
													mml-miR-628-5p	0	1	0	0	1	0	0	0	0
													mml-miR-675-3p	1	1	0	0	0	0	0	0	0
													mml-miR-7195-5p	0	0	0	0	0	0	0	0	0
													mml-miR-9-5p	0	1	0	0	0	0	0	1	0
													mml-let-7f-3p	0	0	0	0	0	0	0	0	0
													mml-miR-124a-3p	0	0	0	0	0	0	0	0	0
													mml-miR-1277	0	0	0	0	0	0	0	1	0
													mml-miR-128a-5p	0	0	0	0	0	0	0	1	0
													mml-miR-194-5p	0	0	0	1	1	0	0	0	0
													mml-miR-3200-5p	0	0	0	0	0	1	0	0	1
													mml-miR-329-1-5p	0	1	0	0	0	0	0	0	0
													mml-miR-330-5p	0	1	0	2	0	0	0	0	0
													mml-miR-518e	0	0	1	0	0	0	0	0	1
													mml-miR-520a-3p	0	1	0	0	0	0	0	0	0
													mml-miR-544	0	1	0	0	1	0	0	1	0
													mml-miR-548c	0	0	0	0	0	3	0	0	0
													mml-miR-576-3p	0	0	0	1	0	0	0	2	0
													mml-miR-592-5p	0	0	0	0	0	0	0	0	0
													mml-miR-6529-3p	1	0	0	0	0	0	0	2	0
													mml-miR-660-3p	0	0	0	0	0	0	0	0	0
													mml-miR-6794-3p	0	1	0	0	0	0	0	0	0
													mml-miR-92b-5p	0	0	0	0	0	0	0	0	0
													mml-miR-101-1-5p	0	0	0	0	1	0	0	0	0
													mml-miR-1260b	0	1	0	1	0	1	1	0	0
													mml-miR-148b-5p	1	1	0	0	0	0	0	1	0
													mml-miR-149-3p	0	0	0	0	0	0	0	0	0
													mml-miR-18a-3p	0	0	0	0	0	0	0	0	0
													mml-miR-20a-3p	0	0	0	0	0	0	0	3	1
													mml-miR-362-5p	0	0	0	0	0	1	0	0	0
													mml-miR-542-5p	0	1	0	0	0	0	0	0	0
													mml-miR-708-3p	0	1	0	0	1	0	0	0	0
													mml-miR-7176-3p	0	0	0	0	0	1	0	0	0
													mml-miR-758-5p	0	0	1	0	0	0	0	2	0
													mml-miR-141-3p	0	0	0	0	0	0	0	0	0
													mml-miR-210-5p	0	1	0	0	2	0	0	0	0
													mml-miR-216b	0	0	0	0	0	1	0	0	0
													mml-miR-3059-3p	0	1	0	0	0	0	0	0	1
													mml-miR-373	0	0	0	0	0	0	0	0	0
													mml-miR-491-3p	0	0	0	2	0	0	0	0	0
													mml-miR-548j-3p	0	0	0	0	0	0	0	0	0
													mml-miR-5697-5p	0	0	0	0	0	0	0	2	0
													mml-miR-760	0	0	0	0	0	0	0	0	0
