# Supplementary material for: Alterations in Abundance and Compartmentalization of miRNAs in Blood Plasma Extracellular Vesicles and Extracellular Condensates during HIV/SIV Infection and Its Modulation by Antiretroviral Therapy (ART) and Delta-9-Tetrahydrocannabinol (Δ9-THC)
Source: Viruses. 2023 Feb 24;15(3):623. doi: 10.3390/v15030623 (PMC10053514; doi:10.3390/v15030623)
Supplement: Supplementary file 1 [file viruses-15-00623-s001.zip › Supplemental File 3. THC_SIV EV and EC raw miR counts.xlsx]

## Sheet: THC_SIV
	Supplemental file 3. EVs and EC sraw miR counts for THC/SIV
	EVs												ECs
		Pre			1 MPI			5 MPI						Pre			1 MPI			5 MPI
	miRNA	JI45_EVs	JC85_EVs	JT80_EVs	JI45_EVs	JC85_EVs	JT80_EVs	JI45_EVs	JC85_EVs	JT80_EVs			miRNA	JI45_ECs	JC85_ECs	JT80_ECs	JI45_ECs	JC85_ECs	JT80_ECs	JI45_ECs	JC85_ECs	JT80_ECs
	mml-let-7a-5p	16	5499	303	349	175	187	286	223	252			mml-miR-16-5p	1487	7279	1415	703	1073	1930	724	476	1069
	mml-let-7c-5p	16	5474	306	345	175	189	293	222	250			mml-miR-191-5p	852	6894	1699	764	1478	3072	766	716	740
	mml-miR-26a-5p	7	6670	253	282	182	178	279	180	181			mml-miR-27a-3p	1083	8917	775	492	1318	1805	596	509	472
	mml-miR-191-5p	7	5233	224	116	86	186	144	90	140			mml-miR-27b-3p	1069	8827	760	481	1298	1766	590	496	464
	mml-let-7f-5p	3	2572	85	84	65	37	106	51	44			mml-miR-376c-3p	1116	4623	704	574	954	2000	719	397	241
	mml-let-7g-5p	1	1646	69	65	39	42	59	29	40			mml-miR-451	308	1070	606	189	363	804	265	268	569
	mml-miR-16-5p	3	1694	65	54	49	57	64	66	48			mml-miR-23a-3p	615	4735	549	349	910	1163	422	436	217
	mml-let-7b-5p	8	782	87	116	65	65	75	88	77			mml-miR-23b-3p	611	4722	545	338	900	1149	419	427	217
	mml-let-7d	2	1421	74	33	10	55	30	24	49			mml-miR-26a-5p	257	968	416	140	341	1021	153	147	280
	mml-miR-23a-3p	5	642	64	116	49	35	75	18	47			mml-miR-221-3p	560	2781	376	350	374	650	292	174	120
	mml-miR-27a-3p	5	611	43	86	80	36	82	43	34			mml-miR-21-5p	322	994	266	107	268	585	113	117	95
	mml-miR-23b-3p	5	638	63	116	49	35	75	18	47			mml-miR-185-5p	240	2172	236	131	342	566	161	186	145
	mml-miR-27b-3p	5	562	42	85	72	34	79	42	32			mml-miR-376b-3p	412	1882	189	201	333	574	222	168	73
	mml-miR-126	0	634	41	20	21	62	32	21	32			mml-miR-376a-3p	421	1831	187	207	329	567	217	162	73
	mml-miR-203	8	54	67	204	203	31	140	52	81			mml-miR-17-5p	207	1190	177	104	198	355	115	105	98
	mml-miR-21-5p	9	191	37	71	45	41	49	33	24			mml-miR-126	247	836	184	136	117	362	167	83	86
	mml-miR-17-5p	0	632	32	11	10	30	27	13	10			mml-let-7g-5p	100	351	163	57	130	415	49	52	87
	mml-miR-22	5	343	45	70	19	34	39	21	46			mml-miR-423-5p	210	1278	153	136	284	199	157	135	99
	mml-miR-26b-5p	2	307	22	26	33	42	30	9	17			mml-miR-320a	201	1000	106	130	173	186	116	86	64
	mml-miR-320a	6	143	22	81	66	22	27	33	21			mml-miR-320b	201	999	105	130	173	186	116	86	64
	mml-miR-320b	6	141	22	81	66	22	27	33	21			mml-let-7b-5p	173	432	99	109	114	191	82	50	144
	mml-miR-142-3p	0	472	17	9	7	12	12	8	9			mml-miR-22	148	918	128	86	170	139	90	106	44
	mml-let-7i-5p	0	288	21	19	26	10	10	10	17			mml-miR-486-5p	105	653	148	52	147	150	61	100	117
	mml-miR-423-5p	1	345	19	13	11	14	27	13	14			mml-miR-106b-5p	68	438	101	53	104	170	42	39	46
	mml-miR-221-3p	3	314	20	34	16	22	29	18	15			mml-miR-30d-5p	207	655	130	104	60	169	129	47	34
	mml-miR-451	0	73	48	10	3	17	12	32	19			mml-miR-382-5p	219	755	92	91	115	164	123	56	21
	mml-miR-376c-3p	1	430	14	25	9	13	12	9	22			mml-miR-361-5p	113	700	100	62	132	219	84	61	41
	mml-miR-484	0	339	6	10	4	11	12	12	7			mml-miR-409-3p	155	819	90	81	109	198	106	72	22
	mml-miR-184	11	5	3	18	9	7	7	22	3			mml-miR-146a-5p	71	593	94	34	135	218	39	63	45
	mml-miR-151-5p	0	191	26	16	6	8	14	8	18			mml-miR-146b-5p	69	582	93	32	132	209	39	62	45
	mml-miR-6132	3	21	14	22	20	10	18	27	19			mml-let-7a-5p	89	316	95	53	164	183	48	69	53
	mml-miR-185-5p	0	306	9	3	6	10	0	4	8			mml-let-7c-5p	89	315	95	53	165	183	48	70	53
	mml-miR-106b-5p	0	167	7	6	0	7	5	0	0			mml-miR-154-5p	155	682	92	52	166	153	64	83	19
	mml-miR-376b-3p	0	214	18	7	4	9	6	3	8			mml-miR-6529-5p	127	670	50	65	157	96	61	46	24
	mml-miR-376a-3p	0	195	15	7	3	9	7	0	9			mml-miR-484	85	653	141	43	102	194	68	88	37
	mml-let-7e-5p	0	67	8	2	4	5	4	8	6			mml-miR-186-5p	121	546	47	50	96	106	59	38	30
	mml-miR-486-5p	0	96	15	3	2	10	6	4	4			mml-let-7i-5p	117	231	45	31	68	127	46	21	42
	mml-miR-1-3p	3	3	9	9	6	2	2	7	2			mml-miR-24-3p	82	375	86	84	84	167	68	54	31
	mml-miR-24-3p	0	107	5	3	8	6	1	1	5			mml-miR-223	75	350	56	55	39	104	46	27	25
	mml-miR-146a-5p	0	93	15	3	2	3	2	4	14			mml-miR-26b-5p	55	162	60	20	51	93	13	36	42
	mml-miR-10a-5p	0	81	15	2	1	7	7	1	6			mml-miR-425	70	386	71	45	71	76	40	46	28
	mml-miR-146b-5p	0	90	9	3	2	1	0	4	13			mml-miR-187-3p	55	428	53	33	59	99	24	44	14
	mml-miR-205	2	7	6	49	20	1	26	10	7			mml-miR-377-3p	58	331	54	19	53	118	23	28	2
	mml-miR-28-5p	0	151	7	3	1	0	4	1	2			mml-miR-144	10	50	25	8	16	25	3	10	30
	mml-miR-30d-5p	0	89	12	2	0	3	8	0	4			mml-miR-222-3p	53	291	32	40	48	72	37	24	15
	mml-miR-127-3p	0	184	9	5	1	5	6	0	8			mml-let-7d	66	171	28	34	82	87	29	31	29
	mml-miR-100-5p	0	4	2	0	0	2	1	2	1			mml-let-7f-5p	33	141	33	13	46	91	16	31	10
	mml-miR-181a-5p	0	129	5	6	2	7	3	7	10			mml-miR-151-5p	52	180	28	36	45	55	27	23	31
	mml-miR-107-3p	2	49	5	6	6	5	9	8	6			mml-miR-181a-5p	58	324	36	34	50	78	32	28	18
	mml-miR-361-5p	0	106	7	8	2	4	5	4	2			mml-miR-323b-3p	68	369	44	34	69	69	41	26	8
	mml-miR-29b-3p	0	38	2	10	5	6	5	6	1			mml-miR-25	57	241	49	27	36	84	21	18	24
	mml-miR-98	0	125	5	3	3	3	1	2	0			mml-miR-380-3p	74	282	37	28	73	67	42	20	7
	mml-miR-103-3p	2	49	4	5	1	4	5	3	3			mml-miR-140-5p	42	321	26	15	54	61	13	26	18
	mml-miR-187-3p	0	107	3	1	0	5	1	0	4			mml-miR-337-5p	70	237	28	47	48	50	41	32	9
	mml-miR-382-5p	0	98	3	0	0	4	4	1	1			mml-miR-369-3p	42	192	17	28	35	67	18	10	8
	mml-miR-409-3p	0	113	4	4	2	1	2	0	3			mml-miR-106a-5p	42	257	21	17	58	43	22	16	17
	mml-miR-186-5p	1	53	3	1	0	4	3	3	3			mml-miR-10a-5p	52	213	54	14	44	75	32	18	9
	mml-miR-18b	0	68	1	0	2	1	3	1	2			mml-miR-487b-3p	29	183	38	20	37	116	26	31	8
	mml-miR-15b-5p	0	71	0	5	1	4	4	3	3			mml-miR-369-5p	49	200	20	33	17	72	32	12	15
	mml-miR-29c-3p	0	28	3	7	4	8	0	3	3			mml-miR-421	39	211	22	16	20	36	28	20	14
	mml-miR-28-3p	0	89	3	0	6	0	6	3	0			mml-miR-151-3p	58	171	29	16	18	34	28	17	8
	mml-miR-6529-5p	0	80	5	0	0	3	4	3	8			mml-miR-29b-3p	26	90	37	11	33	41	12	9	21
	mml-miR-7	6	26	1	0	2	3	0	0	3			mml-miR-130b-3p	37	200	29	14	51	58	19	20	13
	mml-miR-140-5p	0	78	5	1	1	3	5	3	1			mml-miR-29c-3p	27	80	31	11	27	34	10	9	16
	mml-miR-10b-5p	0	25	4	4	7	3	6	7	4			mml-miR-889-3p	51	150	14	14	21	39	12	11	7
	mml-miR-18a-5p	0	50	0	0	1	2	0	1	3			mml-miR-127-3p	59	100	31	44	28	62	24	10	12
	mml-miR-155	0	51	3	2	2	3	2	0	0			mml-miR-432-5p	49	113	37	19	18	45	28	9	6
	mml-miR-206	0	0	1	0	4	4	0	1	1			mml-miR-18b	23	114	22	12	22	44	9	9	10
	mml-miR-487b-3p	1	65	0	0	0	1	2	0	3			mml-miR-122a-5p	12	55	55	9	28	153	29	54	94
	mml-miR-106a-5p	0	52	8	0	0	2	4	0	0			mml-miR-92a-3p	38	106	26	18	25	43	24	18	10
	mml-miR-29a-3p	0	14	5	3	2	3	1	6	0			mml-miR-199a-3p	17	82	21	2	38	71	9	6	27
	mml-miR-144	0	13	5	0	0	1	5	3	0			mml-miR-145-5p	17	53	67	32	32	98	20	28	25
	mml-miR-222-3p	0	45	5	0	0	6	1	3	1			mml-miR-142-3p	11	157	14	7	35	30	1	13	10
	mml-miR-99a-5p	0	11	4	4	1	4	4	1	7			mml-miR-20a-5p	24	94	15	11	14	13	6	7	14
	mml-miR-423-3p	1	51	0	3	0	1	2	0	2			mml-miR-340-5p	20	90	13	2	7	22	8	4	6
	mml-miR-181b-5p	0	30	1	0	6	2	0	0	1			mml-miR-143-3p	18	57	31	12	41	52	13	30	63
	mml-miR-425	0	38	6	0	0	1	5	0	0			mml-miR-543-3p	28	221	25	7	33	37	30	13	3
	mml-miR-223	0	33	4	1	0	1	2	0	0			mml-miR-654-3p	44	150	17	21	24	39	23	4	9
	mml-miR-125b-5p	1	10	0	7	0	3	1	1	0			mml-miR-378d	23	112	22	13	35	30	9	9	6
	mml-miR-30a-3p	0	32	3	0	0	2	1	0	2			mml-miR-107-3p	23	60	14	22	29	60	15	10	18
	mml-miR-154-5p	0	54	1	0	1	1	2	2	0			mml-miR-103-3p	23	60	14	22	29	60	15	10	18
	mml-miR-130a-3p	2	2	2	1	5	0	5	5	3			mml-miR-29a-3p	14	62	15	11	26	40	14	12	13
	mml-miR-454-3p	0	42	0	0	2	0	1	4	2			mml-miR-28-5p	30	121	19	16	30	23	20	12	15
	mml-miR-30a-5p	0	10	3	2	1	6	0	0	1			mml-miR-28-3p	33	89	18	13	16	31	22	16	22
	mml-miR-125a-5p	0	14	1	0	6	2	0	0	0			mml-miR-18a-5p	16	76	15	8	18	29	6	9	8
	mml-miR-20a-5p	0	28	1	0	0	1	0	1	2			mml-miR-30a-3p	10	76	12	4	12	37	10	13	13
	mml-miR-340-5p	0	48	3	5	1	0	0	2	0			mml-miR-181b-5p	25	107	12	12	15	29	22	5	4
	mml-miR-652	0	36	0	0	0	0	0	0	0			mml-miR-423-3p	22	81	21	29	10	33	14	14	10
	mml-miR-486-3p	1	40	0	0	2	0	1	1	2			mml-miR-99a-5p	34	47	40	12	15	47	18	18	25
	mml-miR-378d	1	16	2	0	0	1	0	1	0			mml-miR-134-5p	32	81	20	13	15	24	30	3	3
	mml-miR-1260b	0	4	0	0	0	0	0	1	4			mml-miR-206	8	64	23	11	40	12	10	11	14
	mml-miR-151-3p	0	29	5	0	3	3	0	1	0			mml-miR-20b-5p	13	103	8	8	14	20	6	9	5
	mml-miR-335-5p	0	11	0	2	1	3	0	0	1			mml-miR-381-3p	20	63	18	16	14	26	13	6	2
	mml-miR-421	0	56	2	0	0	0	0	1	1			mml-miR-652	22	88	7	11	21	22	15	10	8
	mml-miR-139-5p	0	15	2	4	3	0	0	1	1			mml-miR-335-5p	6	60	12	6	20	17	1	2	5
	mml-miR-429-3p	1	3	2	5	7	1	4	0	0			mml-miR-15b-5p	13	36	14	13	7	30	10	5	17
	mml-miR-92a-3p	0	19	5	3	0	0	1	3	0			mml-miR-598-3p	34	88	36	12	20	67	21	6	4
	mml-miR-130b-3p	0	43	0	7	2	1	3	2	1			mml-miR-128a-3p	15	58	11	23	17	26	9	16	7
	mml-miR-122a-5p	0	2	6	2	1	3	0	0	2			mml-miR-210-3p	17	78	12	8	27	20	8	13	3
	mml-miR-30c-5p	0	19	5	3	1	5	0	0	3			mml-miR-433-3p	25	77	11	18	11	18	10	12	1
	mml-miR-377-3p	0	32	4	1	0	1	0	0	0			mml-miR-101-3p	8	43	8	4	4	12	3	1	5
	mml-miR-186-3p	0	2	6	4	0	1	0	3	2			mml-miR-128b-3p	14	51	11	22	16	23	9	15	6
	mml-miR-369-5p	0	43	3	0	0	1	1	0	0			mml-miR-339-3p	9	55	11	14	12	15	11	5	13
	mml-miR-150-5p	0	17	1	0	3	3	0	1	0			mml-miR-197-3p	10	104	8	3	10	11	6	4	4
	mml-miR-15a-5p	0	24	0	0	1	3	1	0	3			mml-miR-486-3p	11	24	13	4	7	12	2	13	9
	mml-miR-432-5p	0	29	0	2	0	0	0	0	2			mml-miR-17-3p	19	47	4	9	10	19	8	7	7
	mml-miR-128a-3p	0	16	0	1	0	0	0	1	2			mml-miR-342-3p	1	24	15	4	16	21	0	5	2
	mml-miR-142-5p	0	20	2	0	1	3	5	0	0			mml-miR-142-5p	4	31	8	2	2	6	3	1	3
	mml-miR-342-3p	0	6	0	3	0	0	0	0	1			mml-miR-323a-3p	18	50	6	5	16	11	7	3	4
	mml-miR-20b-5p	0	33	0	0	0	2	1	0	1			mml-miR-19b	6	57	5	5	4	22	2	4	0
	mml-miR-409-5p	0	42	4	0	0	2	1	1	0			mml-miR-627-5p	14	72	5	6	10	9	8	4	3
	mml-miR-190a-5p	0	13	1	0	0	2	2	4	4			mml-miR-30a-5p	6	34	10	6	6	9	3	9	9
	mml-miR-199a-3p	0	9	5	0	0	0	11	0	0			mml-miR-148a-3p	8	47	7	7	7	13	3	8	2
	mml-miR-369-3p	0	38	0	1	0	1	1	0	0			mml-miR-98	8	24	3	2	9	16	2	2	3
	mml-miR-1249	1	2	4	2	2	2	1	0	5			mml-miR-10b-5p	4	27	23	3	10	52	0	8	7
	mml-miR-143-3p	0	0	1	2	1	0	0	1	0			mml-miR-30c-5p	0	17	4	3	2	12	7	2	4
	mml-miR-337-5p	0	25	2	1	0	0	0	0	1			mml-miR-660-5p	9	41	8	5	17	10	10	4	5
	mml-miR-380-3p	0	32	0	0	0	0	0	0	0			mml-miR-532-5p	5	51	20	4	5	17	7	9	4
	mml-miR-370-3p	0	21	2	3	0	0	0	0	0			mml-miR-150-5p	0	16	13	1	5	15	1	2	2
	mml-miR-93-5p	0	6	4	0	3	6	0	0	0			mml-miR-331-3p	3	15	11	4	3	19	3	4	8
	mml-miR-875-5p	0	7	1	5	4	1	1	2	2			mml-miR-15a-5p	4	20	2	1	3	14	4	1	4
	mml-miR-128b-3p	0	12	0	0	0	0	0	1	2			mml-miR-495-3p	12	33	10	5	1	17	5	2	1
	mml-miR-25	0	15	0	5	0	1	0	1	0			mml-miR-181a-3p	8	39	7	6	3	10	6	2	1
	mml-miR-31-5p	0	1	0	0	1	0	0	1	1			mml-miR-30e-5p	3	26	9	1	1	8	3	1	3
	mml-miR-323b-3p	0	23	0	3	0	0	0	0	1			mml-miR-7	0	18	15	5	6	4	1	0	5
	mml-miR-542-3p	0	0	3	1	0	4	0	3	3			mml-miR-130a-3p	1	29	3	1	7	3	6	0	3
	mml-miR-638	1	1	0	4	1	2	0	1	1			mml-miR-378a	2	22	7	4	7	3	1	3	0
	mml-miR-134-5p	0	21	0	3	0	0	0	0	0			mml-miR-139-5p	6	17	15	7	9	15	7	5	5
	mml-miR-101-3p	0	8	0	1	0	2	0	0	0			mml-miR-93-5p	2	16	5	8	9	2	3	2	3
	mml-miR-498	6	0	0	1	0	0	1	0	4			mml-miR-100-5p	4	4	17	1	6	28	3	7	11
	mml-miR-9-5p	0	4	0	0	1	1	1	0	0			mml-miR-409-5p	6	24	10	5	4	8	3	2	2
	mml-miR-657	0	3	1	2	0	0	1	2	0			mml-miR-539	4	28	3	3	2	9	2	2	1
	mml-miR-654-3p	0	9	3	3	4	0	1	0	3			mml-miR-299-3p	6	24	3	1	5	11	6	0	0
	mml-miR-361-3p	0	15	3	0	0	1	3	0	0			mml-miR-431	12	20	3	5	4	8	11	0	1
	mml-miR-193a-5p	0	0	0	2	3	0	0	0	0			mml-miR-324-5p	14	12	4	3	9	8	1	4	1
	mml-miR-339-3p	0	14	1	0	4	0	0	0	1			mml-miR-331-5p	7	26	1	5	5	3	2	4	4
	mml-miR-548c	0	2	1	0	1	1	0	0	3			mml-miR-132-3p	0	28	2	1	4	11	2	2	3
	mml-miR-200a-3p	0	2	2	2	7	0	4	1	0			mml-miR-1249	9	9	11	9	3	7	12	2	2
	mml-miR-132-3p	0	6	0	0	0	1	1	0	0			mml-miR-502-3p	2	16	4	2	7	9	1	4	2
	mml-miR-374b-5p	0	15	1	1	1	0	2	0	1			mml-miR-339-5p	4	6	6	11	6	8	5	1	3
	mml-miR-889-3p	0	18	0	0	1	2	0	0	0			mml-miR-203	1	3	14	1	3	6	0	2	8
	mml-miR-331-3p	0	17	1	0	0	5	0	0	1			mml-miR-376a-2-5p	5	21	1	2	2	5	2	0	0
	mml-miR-197-3p	0	21	0	0	0	0	3	0	1			mml-miR-136	4	7	4	2	1	6	3	0	3
	mml-miR-543-3p	0	20	1	0	0	0	0	0	1			mml-miR-181d	0	13	1	1	2	6	2	2	0
	mml-miR-99b-5p	0	3	2	0	0	0	1	0	0			mml-miR-493-3p	8	11	2	3	2	5	5	2	1
	mml-miR-1224-5p	0	0	0	2	1	2	1	1	0			mml-miR-498	3	1	5	10	3	8	7	9	4
	mml-miR-196b-5p	0	16	0	0	0	0	2	0	0			mml-miR-19a-3p	3	12	3	0	2	6	2	0	0
	mml-miR-148a-3p	0	7	1	0	0	0	0	2	0			mml-miR-4446-3p	2	15	4	3	5	5	2	2	1
	mml-miR-7176-3p	2	0	2	1	0	5	0	0	1			mml-miR-140-3p	3	13	8	0	5	3	0	6	2
	mml-miR-363-5p	0	0	3	2	2	2	1	1	1			mml-miR-493-5p	2	7	6	2	3	8	3	0	3
	mml-miR-181d	0	14	0	0	0	0	0	0	0			mml-miR-93-3p	2	8	3	2	6	6	0	1	3
	mml-miR-330-3p	0	23	3	0	0	1	0	0	0			mml-miR-196b-5p	2	17	3	1	2	3	3	2	1
	mml-miR-339-5p	0	3	1	0	0	2	2	1	2			mml-miR-605	6	20	2	7	1	2	8	1	3
	mml-miR-769-5p	0	0	0	1	2	0	0	0	1			mml-miR-338-5p	0	13	0	2	2	3	2	2	0
	mml-miR-411-5p	0	9	1	0	0	0	0	0	5			mml-miR-3200-3p	5	0	1	15	1	0	8	4	6
	mml-miR-125a-3p	1	6	1	0	0	1	0	0	0			mml-miR-148a-5p	8	21	2	2	3	7	2	1	2
	mml-miR-145-5p	0	1	1	0	0	0	2	2	0			mml-miR-411-5p	2	6	1	4	4	2	2	2	0
	mml-miR-598-3p	0	12	0	0	0	1	2	0	1			mml-miR-513a	0	0	1	1	0	0	0	0	0
	mml-miR-124a-3p	0	0	0	0	0	0	0	0	0			mml-miR-574	3	12	5	0	2	5	0	0	1
	mml-miR-95-3p	0	0	0	0	0	0	0	0	0			mml-miR-155	0	9	3	3	2	3	2	3	1
	mml-miR-7195-3p	0	1	0	0	0	0	1	0	1			mml-miR-9-3p	1	11	1	0	1	12	2	2	0
	mml-miR-195-5p	0	4	3	0	0	0	2	0	0			mml-miR-1180-3p	1	16	1	2	2	1	0	0	2
	mml-miR-30e-5p	0	6	1	0	0	2	0	0	0			mml-miR-1271-5p	3	19	2	2	2	3	1	1	3
	mml-miR-200c-3p	0	0	0	4	0	0	0	1	0			mml-miR-377-5p	2	17	0	3	2	1	3	2	1
	mml-miR-762	3	1	0	4	0	0	0	3	0			mml-miR-513b	0	0	0	0	0	1	0	0	0
	mml-miR-433-3p	0	6	0	0	0	0	0	1	0			mml-miR-330-3p	0	19	0	1	2	0	1	0	1
	mml-miR-153-2-5p	1	1	0	0	1	0	6	0	0			mml-miR-95-3p	1	1	3	0	1	1	0	2	1
	mml-miR-340-3p	0	10	0	0	0	0	1	0	0			mml-miR-205	0	0	2	0	0	7	0	4	6
	mml-miR-1180-3p	0	4	0	0	0	0	0	0	0			mml-miR-410-3p	5	21	2	0	1	5	3	3	0
	mml-miR-185-3p	0	1	0	0	0	0	0	0	0			mml-miR-9-3-3p	0	8	1	0	1	9	2	2	0
	mml-miR-324-5p	0	13	0	0	0	1	0	0	0			mml-miR-15b-3p	5	9	2	0	2	2	2	2	0
	mml-miR-17-3p	0	4	1	0	0	0	0	0	0			mml-miR-485-5p	3	15	1	3	0	3	2	1	0
	mml-miR-518c-5p	0	0	1	1	2	0	0	1	1			mml-miR-199a	0	10	1	0	0	8	1	0	1
	mml-miR-296-3p	0	5	0	0	0	0	0	0	4			mml-miR-199a-5p	0	10	1	0	0	8	1	0	1
	mml-miR-381-3p	0	7	0	0	0	0	0	2	0			mml-miR-1-3p	1	3	6	0	3	1	1	2	1
	mml-miR-210-3p	0	7	1	0	0	1	0	0	0			mml-let-7e-5p	5	7	2	2	4	3	1	1	0
	mml-miR-4446-3p	0	11	0	0	0	0	0	0	0			mml-miR-7195-3p	2	3	2	2	0	4	0	0	0
	mml-miR-519a	0	0	1	1	2	0	0	1	1			mml-miR-92b-3p	4	7	4	0	5	2	1	2	3
	mml-miR-671-5p	0	2	0	0	0	0	0	0	1			mml-miR-99b-5p	1	10	3	6	4	3	0	1	0
	mml-let-7b-3p	0	0	1	1	0	1	0	0	0			mml-miR-665	0	6	1	4	2	0	0	2	0
	mml-miR-140-3p	0	4	0	0	0	1	0	0	0			mml-miR-188-5p	1	6	2	1	1	0	0	1	1
	mml-miR-323a-3p	0	9	0	3	0	0	0	0	1			mml-miR-494-3p	0	11	2	3	3	2	0	0	0
	mml-miR-605	0	5	0	0	0	0	0	0	0			mml-miR-374b-5p	4	8	0	2	0	5	0	0	1
	mml-miR-675-3p	0	0	0	1	0	0	0	0	0			mml-miR-148b-3p	0	10	3	1	2	0	2	0	1
	mml-miR-92b-3p	0	1	0	0	1	0	0	5	0			mml-miR-125b-5p	0	13	3	0	5	7	1	0	0
	mml-miR-19a-3p	0	5	0	0	0	0	2	0	1			mml-miR-485-3p	2	7	3	4	2	0	4	0	1
	mml-miR-193b-3p	0	2	0	0	3	0	0	0	0			mml-miR-361-3p	1	1	0	1	2	8	0	1	2
	mml-miR-495-3p	0	4	0	0	0	0	0	0	0			mml-miR-125a-5p	0	6	5	0	1	7	2	1	3
	mml-miR-523b	0	0	0	1	2	0	0	1	1			mml-miR-21-3p	1	10	0	0	0	1	1	0	2
	mml-miR-1227	0	0	0	0	0	0	4	1	1			mml-miR-638	3	1	3	6	2	1	4	2	5
	mml-miR-138-5p	0	0	2	0	0	0	0	0	0			mml-miR-363-3p	5	8	0	1	2	1	1	0	0
	mml-miR-663	0	0	0	0	0	0	0	1	0			mml-miR-877-5p	1	7	0	0	4	1	1	4	1
	mml-miR-7204-3p	0	1	0	0	1	2	1	1	2			mml-miR-495-5p	3	9	1	0	0	3	1	0	0
	mml-let-7f-3p	0	0	1	0	0	1	0	1	2			mml-miR-382-3p	3	1	3	1	1	2	0	0	0
	mml-miR-365-3p	0	0	0	0	0	0	1	0	0			mml-miR-214-3p	0	0	1	0	0	2	1	2	2
	mml-miR-493-5p	0	8	0	1	0	0	0	0	0			mml-miR-32-5p	2	1	3	1	0	0	0	0	0
	mml-miR-154-3p	0	7	0	0	0	0	0	0	0			mml-miR-628-3p	4	7	1	0	5	3	2	3	0
	mml-miR-183-5p	0	1	0	0	0	0	1	0	0			mml-miR-370-3p	3	1	4	1	2	1	2	2	0
	mml-miR-34c-5p	0	0	0	0	0	0	0	0	0			mml-miR-7180-3p	1	5	2	1	0	0	1	0	0
	mml-miR-431	0	6	0	0	0	0	0	0	0			mml-miR-656-3p	2	3	1	1	0	0	3	0	0
	mml-miR-654-5p	0	6	2	0	0	1	0	0	0			mml-miR-375	0	6	1	0	2	3	2	3	2
	mml-miR-136	0	8	0	0	0	0	1	0	0			mml-miR-500a-3p	0	7	3	0	2	3	0	0	0
	mml-miR-299-3p	0	1	0	0	0	0	0	0	0			mml-miR-4766-3p	3	3	0	0	3	2	1	0	0
	mml-miR-505-5p	0	2	0	0	0	1	0	0	0			mml-miR-181c-5p	1	3	1	2	1	1	0	0	1
	mml-miR-573	0	0	0	4	0	0	0	0	0			mml-miR-193a-5p	0	3	2	2	1	5	1	0	0
	mml-miR-874-5p	1	0	3	0	0	0	0	0	1			mml-miR-187-5p	1	5	2	1	2	0	1	2	0
	mml-miR-149-3p	0	0	0	0	0	0	0	4	0			mml-miR-454-3p	0	3	0	0	4	2	0	1	1
	mml-miR-181a-3p	0	7	1	1	0	1	0	0	0			mml-miR-214-5p	1	6	2	2	1	1	0	0	0
	mml-miR-127-5p	0	4	0	0	0	0	0	0	1			mml-miR-145-3p	2	5	0	1	2	1	0	2	2
	mml-miR-137-3p	0	0	0	0	0	0	0	0	0			mml-miR-184	0	1	1	0	1	3	0	3	1
	mml-miR-196a-5p	1	0	2	0	0	0	0	0	0			mml-miR-192-5p	0	2	5	0	0	6	0	1	1
	mml-miR-27b-5p	0	0	5	0	0	0	0	0	0			mml-miR-296-3p	1	3	0	1	1	1	2	2	1
	mml-miR-520a-3p	1	0	0	0	0	0	0	1	0			mml-miR-337-3p	4	3	1	0	1	1	0	1	0
	mml-miR-532-5p	0	1	0	0	0	1	0	0	0			mml-miR-671-5p	0	2	1	1	0	3	1	0	0
	mml-miR-548f	0	0	0	3	0	1	0	0	0			mml-miR-299-5p	1	6	1	2	0	2	1	0	0
	mml-miR-7170-3p	0	1	0	0	0	0	0	1	0			mml-miR-505-3p	1	9	0	0	0	0	0	0	1
	mml-miR-92b-5p	0	0	1	0	0	1	0	1	0			mml-miR-627-3p	2	8	1	0	3	0	1	0	0
	mml-miR-224-5p	0	0	1	0	0	0	0	0	0			mml-miR-191-3p	0	3	3	3	1	1	3	0	0
	mml-miR-378a	0	1	1	0	0	0	0	0	0			mml-miR-376a-1-5p	0	2	1	0	0	1	2	1	0
	mml-miR-485-5p	0	11	0	0	0	0	2	0	0			mml-miR-411-3p	1	5	1	0	0	2	0	0	2
	mml-miR-7205-5p	0	3	0	0	2	0	0	0	1			mml-miR-654-5p	0	4	1	2	0	3	0	0	0
	mml-miR-365-1-5p	0	0	1	0	1	1	0	1	0			mml-miR-1306-5p	2	8	1	1	2	0	1	1	0
	mml-miR-487b-5p	0	0	2	0	0	0	0	0	0			mml-miR-329-3p	1	4	0	1	1	0	1	0	0
	mml-miR-627-5p	0	4	0	0	0	0	0	0	0			mml-miR-505-5p	0	4	0	0	0	2	1	0	0
	mml-miR-199a	0	5	0	0	0	0	0	0	0			mml-miR-503-5p	0	0	1	0	2	1	0	1	1
	mml-miR-199a-5p	0	5	0	0	0	0	0	0	0			mml-miR-496	2	2	0	0	1	1	1	0	0
	mml-miR-377-5p	0	5	0	2	0	0	0	0	0			mml-miR-127-5p	1	3	0	0	0	0	1	0	0
	mml-miR-493-3p	0	6	2	0	0	0	0	0	0			mml-miR-543-5p	1	3	1	1	2	4	0	2	0
	mml-miR-502-3p	0	0	2	2	2	0	0	0	0			mml-miR-190b	0	3	0	0	0	2	0	0	0
	mml-miR-93-3p	0	0	0	0	0	0	0	0	0			mml-miR-195-5p	0	4	2	0	1	2	0	0	2
	mml-miR-9-3p	0	0	1	0	0	0	0	0	0			mml-miR-186-3p	0	2	2	1	0	0	1	2	1
	mml-miR-940	0	1	0	3	1	0	0	1	0			mml-miR-215-5p	1	2	2	1	0	0	0	0	1
	mml-miR-338-3p	0	0	1	0	0	0	0	0	0			mml-miR-30b-5p	0	1	0	2	0	0	1	0	0
	mml-miR-4446-5p	0	0	0	0	0	0	0	0	0			mml-miR-532-3p	1	0	0	0	0	0	0	2	0
	mml-miR-449a-3p	0	0	0	0	0	0	0	0	0			mml-miR-6132	1	1	2	0	2	2	1	3	0
	mml-miR-574	0	2	0	0	0	0	0	0	0			mml-miR-106b-3p	3	0	2	1	0	0	0	1	0
	mml-miR-1271-5p	0	5	2	0	0	0	0	0	0			mml-miR-429-3p	1	6	0	0	0	0	0	0	0
	mml-miR-148a-5p	0	7	0	0	0	0	0	0	0			mml-miR-363-5p	1	2	1	1	4	2	0	1	1
	mml-miR-19b	0	1	0	0	0	0	0	0	0			mml-miR-424-5p	0	0	0	0	0	1	0	0	0
	mml-miR-34a-5p	0	0	0	2	0	0	0	0	0			mml-miR-550-5p	1	4	1	1	0	2	0	0	0
	mml-miR-509	0	3	0	2	0	1	2	0	0			mml-miR-936	1	0	0	0	0	6	0	0	0
	mml-miR-541-3p	0	4	0	0	0	2	0	0	0			mml-miR-510-5p	0	0	0	0	0	0	0	0	0
	mml-miR-553	0	0	3	2	0	1	0	0	0			mml-miR-676-3p	0	0	0	0	1	3	0	1	2
	mml-miR-148b-3p	0	6	0	0	0	0	0	0	0			mml-miR-125a-3p	0	0	0	0	0	0	1	1	0
	mml-miR-27a-5p	0	0	0	0	0	0	0	0	2			mml-miR-590-5p	0	0	0	0	1	0	0	0	0
	mml-miR-374a-5p	0	3	0	0	0	0	0	0	0			mml-miR-590-3p	1	1	1	0	0	0	0	0	0
	mml-miR-375	0	0	0	3	0	0	1	0	0			mml-miR-338-3p	1	1	1	0	0	0	0	0	0
	mml-miR-708-5p	0	0	0	0	0	0	0	0	0			mml-miR-152-3p	0	1	0	0	1	2	0	0	0
	mml-miR-7176-5p	0	0	0	0	0	0	0	0	0			mml-miR-4766-5p	3	1	0	0	1	1	0	0	0
	mml-miR-1251-3p	0	1	0	0	0	0	2	0	0			mml-miR-200a-3p	0	5	1	0	0	0	0	0	0
	mml-miR-149-5p	0	0	0	0	0	0	0	0	1			mml-miR-138-5p	0	0	0	1	1	0	0	1	1
	mml-miR-338-5p	0	0	0	0	0	0	0	0	0			mml-miR-154-3p	0	3	0	1	0	1	1	0	0
	mml-miR-379-5p	0	2	0	0	0	0	0	0	0			mml-miR-376b-5p	0	1	0	0	1	1	0	0	0
	mml-miR-424-5p	0	0	0	0	0	0	0	1	0			mml-miR-514b-5p	0	0	0	0	0	0	0	0	0
	mml-miR-497-3p	0	0	0	1	0	0	0	0	0			mml-miR-940	0	1	0	0	0	0	0	0	0
	mml-miR-503-5p	0	0	0	0	0	0	1	0	0			mml-miR-221-5p	0	2	2	0	0	0	0	0	0
	mml-miR-521	1	0	0	0	0	0	1	0	0			mml-miR-196a-5p	1	0	0	0	0	1	0	0	0
	mml-miR-7164-3p	1	0	0	0	1	0	0	0	0			mml-miR-365-3p	2	0	0	0	0	1	0	0	1
	mml-miR-9-3-3p	0	0	0	0	0	0	0	0	0			mml-miR-376c-5p	0	1	0	0	1	1	0	0	0
	mml-miR-135b-5p	0	0	0	0	0	0	0	2	0			mml-miR-301a-3p	0	2	0	0	0	2	0	0	0
	mml-miR-141-3p	0	0	0	0	0	0	0	0	0			mml-miR-362-3p	0	1	0	0	1	0	0	0	0
	mml-miR-181c-5p	0	3	0	0	0	0	0	0	0			mml-miR-7180-5p	1	4	0	0	0	0	0	0	0
	mml-miR-192-5p	0	0	0	0	0	0	0	0	0			mml-miR-204-5p	0	0	0	0	0	0	0	0	0
	mml-miR-193a-3p	0	0	0	0	0	0	0	0	0			mml-miR-6127	0	0	1	0	0	0	0	0	0
	mml-miR-208a-5p	0	0	0	0	0	0	0	0	0			mml-miR-1185-3p	1	1	0	8	0	0	1	0	0
	mml-miR-214-3p	0	1	0	1	0	0	0	0	0			mml-miR-1185-5p	2	5	0	0	0	1	0	0	0
	mml-miR-221-5p	0	3	0	0	0	0	0	0	0			mml-miR-296-5p	0	5	1	0	0	0	0	2	0
	mml-miR-323a-5p	0	2	0	0	0	0	0	0	0			mml-miR-769-5p	0	3	0	0	1	0	0	0	0
	mml-miR-384	0	0	1	0	0	0	0	0	1			mml-miR-1304	0	0	0	0	1	0	0	0	1
	mml-miR-511-3p	0	1	0	0	0	0	0	0	0			mml-miR-545	0	0	0	0	0	0	0	0	0
	mml-miR-518d-3p	0	0	0	0	0	0	1	0	0			mml-miR-942-5p	0	3	0	0	1	1	1	0	0
	mml-miR-548d-3p	0	0	0	0	0	0	0	0	0			mml-miR-185-3p	0	0	0	0	2	3	1	0	1
	mml-miR-7190-3p	0	0	0	0	0	0	0	0	0			mml-miR-656-5p	2	1	0	0	0	0	0	0	0
	mml-miR-877-3p	0	0	0	0	2	0	0	0	0			mml-miR-342-5p	0	0	0	0	0	0	1	0	0
	mml-miR-1245-3p	0	0	0	0	0	0	1	1	1			mml-miR-34a-5p	0	0	0	0	0	1	0	0	2
	mml-miR-129-1-3p	0	0	0	0	0	0	0	0	1			mml-miR-10b-3p	1	0	2	0	0	1	0	0	0
	mml-miR-1306-5p	0	2	0	0	0	0	0	0	0			mml-miR-584-5p	0	0	0	0	0	0	0	0	0
	mml-miR-135b-3p	0	0	0	0	0	0	0	0	0			mml-miR-16-2-3p	0	0	0	1	1	0	0	0	1
	mml-miR-152-3p	0	1	1	0	0	0	0	0	0			mml-miR-193b-5p	0	0	0	0	0	0	0	0	1
	mml-miR-182	0	0	2	0	0	0	0	1	0			mml-miR-224-5p	0	0	0	1	0	1	0	0	0
	mml-miR-193b-5p	0	0	0	0	0	0	0	0	0			mml-miR-6827-3p	0	4	0	0	0	0	0	0	1
	mml-miR-197-5p	0	1	1	0	0	0	0	0	0			mml-miR-489-3p	0	0	0	0	1	1	0	0	0
	mml-miR-21-3p	0	0	0	0	0	0	0	0	0			mml-miR-7205-5p	0	0	0	0	0	3	0	1	1
	mml-miR-374a-3p	0	0	0	0	0	0	0	0	0			mml-miR-26a-1-3p	0	0	0	0	0	0	1	0	0
	mml-miR-485-3p	0	4	0	0	0	0	1	0	0			mml-miR-517b	1	0	0	1	1	0	0	0	0
	mml-miR-499-5p	0	0	0	0	0	0	0	0	0			mml-miR-875-5p	0	1	0	0	1	1	0	0	0
	mml-miR-513b	0	0	0	0	0	0	0	0	0			mml-miR-499-5p	0	1	0	1	0	0	0	0	0
	mml-miR-518g-5p	1	0	0	0	0	1	0	0	0			mml-miR-657	3	0	0	0	1	1	0	2	0
	mml-miR-550-5p	0	2	0	0	0	0	0	0	0			mml-miR-663	0	0	0	0	0	1	0	0	0
	mml-miR-639	0	0	0	0	0	0	0	0	0			mml-let-7b-3p	0	1	0	0	0	0	0	0	0
	mml-miR-650b	0	0	0	0	0	2	0	0	0			mml-miR-30e-3p	0	0	0	0	0	0	0	0	0
	mml-miR-7185-5p	0	3	0	0	0	0	0	0	0			mml-miR-323a-5p	0	0	0	0	0	0	0	0	1
	mml-miR-939	0	4	0	0	0	0	0	2	0			mml-miR-379-5p	3	0	0	1	0	1	1	0	0
	mml-miR-1226	0	0	0	0	0	0	0	0	0			mml-miR-541-3p	0	0	0	1	1	0	0	0	0
	mml-miR-125b-2-3p	0	0	0	0	1	0	0	0	0			mml-miR-7164-3p	2	0	0	1	0	0	0	0	0
	mml-miR-138-3p	0	0	0	0	0	0	0	0	0			mml-miR-7186-5p	0	3	1	1	0	0	0	0	0
	mml-miR-181c-3p	0	0	0	0	0	0	0	0	0			mml-miR-33b-5p	0	0	0	1	0	1	0	0	0
	mml-miR-204-5p	0	1	0	0	0	0	0	0	0			mml-miR-4796-5p	0	0	0	0	0	0	0	1	1
	mml-miR-219	0	0	0	0	0	0	0	0	1			mml-miR-553	1	0	0	2	0	0	1	0	0
	mml-miR-219-5p	0	0	0	0	0	0	0	0	1			mml-miR-583	0	0	0	0	0	0	0	0	0
	mml-miR-3059-3p	0	0	0	0	0	0	0	0	0			mml-miR-874-3p	0	2	0	0	0	1	0	0	0
	mml-miR-3200-3p	0	0	0	0	0	0	0	0	1			mml-miR-874-5p	0	0	0	0	0	0	0	0	0
	mml-miR-331-5p	0	1	0	0	0	0	1	0	0			mml-miR-197-5p	0	0	0	0	0	0	0	0	0
	mml-miR-422a	0	0	0	0	0	0	0	0	0			mml-miR-320c	0	3	0	0	1	0	1	0	0
	mml-miR-494-5p	0	0	0	0	2	0	0	0	0			mml-miR-7174-5p	0	3	0	1	0	0	0	0	0
	mml-miR-510-5p	0	0	0	0	0	0	0	0	0			mml-miR-1240	1	0	1	0	0	0	0	2	0
	mml-miR-628-3p	0	4	0	0	0	0	0	0	0			mml-miR-125b-2-3p	0	2	0	0	1	0	0	0	0
	mml-miR-7182-3p	1	0	1	0	0	0	0	0	0			mml-miR-153-2-5p	2	0	0	1	0	0	1	0	1
	mml-miR-7190-5p	0	1	0	0	0	0	0	0	0			mml-miR-3173	0	0	0	1	0	0	0	0	0
	mml-miR-7197-3p	0	0	0	0	0	0	0	0	0			mml-miR-497-5p	0	0	0	0	0	1	0	0	0
	mml-miR-1296-5p	0	0	0	0	0	0	0	0	0			mml-miR-519a-5p	0	0	1	1	0	0	0	0	0
	mml-miR-130b-5p	0	2	0	0	0	0	0	0	0			mml-miR-671-3p	0	1	1	0	0	0	0	0	0
	mml-miR-135a-1-3p	0	0	0	2	0	0	0	0	1			mml-miR-887	0	0	0	0	0	0	0	0	0
	mml-miR-24-5p	0	0	0	0	0	0	0	3	0			mml-let-7a-3p	0	2	0	0	0	2	0	0	0
	mml-miR-376b-5p	0	0	0	0	0	0	1	0	0			mml-miR-181c-3p	0	2	0	0	0	0	0	0	0
	mml-miR-489-3p	0	0	0	0	0	0	0	0	0			mml-miR-1226	1	2	0	0	0	0	0	0	0
	mml-miR-495-5p	0	2	1	0	0	1	0	0	0			mml-miR-30b-3p	0	2	1	0	0	2	0	0	0
	mml-miR-542-5p	0	0	0	0	0	0	0	0	0			mml-miR-379-3p	1	1	0	1	0	1	0	0	0
	mml-miR-548d-5p	0	0	0	0	0	0	0	0	0			mml-miR-6827-5p	1	0	1	2	0	0	0	0	0
	mml-miR-650a	0	0	0	0	0	2	0	0	0			mml-miR-762	0	0	0	0	0	1	0	0	0
	mml-miR-650c	0	0	0	0	0	2	0	0	0			mml-miR-942-3p	1	1	0	0	0	0	0	0	0
	mml-miR-6529-3p	0	0	0	0	0	0	0	5	0			mml-miR-193b-3p	0	2	0	0	1	0	0	0	0
	mml-miR-7170-5p	0	0	0	0	1	0	0	0	0			mml-miR-31-5p	0	1	0	0	0	0	0	0	1
	mml-miR-885-5p	0	0	0	0	0	0	0	0	0			mml-miR-374a-5p	0	0	0	0	0	0	0	0	0
	mml-miR-890-3p	1	0	0	0	0	0	0	0	1			mml-miR-424-3p	0	0	0	0	0	0	0	1	1
													mml-miR-511-3p	0	1	0	0	0	0	1	0	0
													mml-miR-877-3p	0	0	0	0	0	0	1	0	0
													mml-miR-190a-5p	0	0	0	0	0	0	0	0	0
													mml-miR-193a-3p	0	0	0	0	0	2	0	0	0
													mml-miR-24-5p	0	1	1	0	0	1	0	0	0
													mml-miR-4446-5p	0	0	0	0	0	0	0	0	0
													mml-miR-450a-5p	1	0	0	0	0	0	0	0	0
													mml-miR-519a	0	0	1	0	0	0	0	0	0
													mml-miR-599-5p	0	0	0	0	1	0	0	0	0
													mml-miR-675-5p	0	1	0	0	0	0	0	0	1
													mml-miR-885-5p	0	0	0	0	0	1	0	2	0
													mml-miR-105-5p	0	0	1	0	0	0	0	0	1
													mml-miR-133b-3p	0	1	0	0	0	1	0	0	0
													mml-miR-133c-3p	0	1	0	0	0	1	0	0	0
													mml-miR-204-3p	0	2	0	0	0	0	0	0	1
													mml-miR-26b-3p	0	1	0	0	1	0	0	0	0
													mml-miR-3154	0	0	0	0	1	0	0	0	0
													mml-miR-370-5p	0	0	0	0	0	1	0	0	0
													mml-miR-433-5p	0	0	0	0	0	0	0	0	0
													mml-miR-512-5p	1	0	0	0	2	0	0	0	0
													mml-miR-514a-5p	0	0	0	0	0	0	0	0	0
													mml-miR-7204-3p	0	0	0	0	0	0	0	1	1
													mml-miR-1224-5p	0	0	0	1	0	1	0	1	1
													mml-miR-1255b	0	0	1	0	0	0	0	0	0
													mml-miR-130b-5p	0	0	0	0	0	0	0	0	0
													mml-miR-150-3p	0	0	0	0	0	1	0	3	0
													mml-miR-208b-3p	0	0	0	0	0	0	0	0	0
													mml-miR-27b-5p	0	0	0	1	0	0	0	0	0
													mml-miR-3146	0	0	0	0	0	0	0	1	0
													mml-miR-324-3p	1	0	0	0	0	0	0	0	0
													mml-miR-508-3p	0	0	0	0	0	0	0	0	0
													mml-miR-518c-5p	0	0	1	0	0	0	0	0	0
													mml-miR-541-5p	0	3	0	0	0	0	0	1	0
													mml-miR-548h-5p	1	0	0	1	0	0	0	0	0
													mml-miR-615-3p	0	0	1	0	0	0	0	0	0
													mml-miR-668	1	1	0	0	1	1	0	0	0
													mml-miR-7186-3p	0	0	0	0	0	0	0	0	0
													mml-miR-1296-5p	0	1	0	0	0	0	0	0	0
													mml-miR-211	0	0	1	0	0	3	0	0	0
													mml-miR-29b-2-5p	0	1	0	0	0	1	0	0	0
													mml-miR-3122	1	0	0	0	0	0	0	0	0
													mml-miR-340-3p	0	0	0	0	0	0	0	0	0
													mml-miR-345	0	0	0	0	0	0	0	0	0
													mml-miR-412-3p	0	0	0	1	0	1	0	0	0
													mml-miR-452-5p	0	0	0	0	0	0	0	0	0
													mml-miR-487b-5p	0	1	0	0	1	1	0	0	0
													mml-miR-628-5p	1	0	0	0	0	1	0	0	0
													mml-miR-675-3p	0	0	0	0	0	1	0	0	0
													mml-miR-7195-5p	0	0	0	0	0	0	0	0	0
													mml-miR-9-5p	0	0	2	0	0	1	0	0	0
													mml-let-7f-3p	0	0	2	0	0	1	0	0	0
													mml-miR-124a-3p	0	0	2	0	1	0	0	0	0
													mml-miR-1277	0	0	0	0	0	0	0	0	0
													mml-miR-128a-5p	0	0	2	0	0	0	0	0	0
													mml-miR-194-5p	0	1	0	0	0	0	0	0	0
													mml-miR-3200-5p	0	1	0	0	0	0	0	0	1
													mml-miR-329-1-5p	0	1	0	0	0	0	1	0	0
													mml-miR-330-5p	0	0	0	0	0	1	0	0	0
													mml-miR-518e	0	0	0	0	0	0	0	1	1
													mml-miR-520a-3p	0	0	0	1	0	0	1	0	0
													mml-miR-544	0	0	0	0	0	0	0	0	0
													mml-miR-548c	0	2	0	0	1	0	0	0	1
													mml-miR-576-3p	0	1	0	1	0	0	0	0	0
													mml-miR-592-5p	0	0	0	0	0	0	0	0	0
													mml-miR-6529-3p	0	1	0	0	0	0	0	0	0
													mml-miR-660-3p	0	0	0	0	0	0	0	1	0
													mml-miR-6794-3p	0	0	0	0	1	0	0	0	0
													mml-miR-92b-5p	0	1	0	0	0	0	0	0	0
													mml-miR-101-1-5p	0	0	0	0	0	0	0	0	0
													mml-miR-1260b	0	0	0	0	0	0	0	0	0
													mml-miR-148b-5p	0	2	0	0	0	1	0	0	0
													mml-miR-149-3p	0	0	1	0	0	0	0	2	0
													mml-miR-18a-3p	0	0	0	0	0	0	0	0	0
													mml-miR-20a-3p	0	0	0	0	0	0	0	0	0
													mml-miR-362-5p	0	0	0	0	0	0	0	0	0
													mml-miR-542-5p	0	0	1	0	0	1	0	0	0
													mml-miR-708-3p	1	0	0	0	0	0	0	0	0
													mml-miR-7176-3p	0	0	0	0	0	0	0	0	0
													mml-miR-758-5p	0	0	0	1	0	1	0	0	0
													mml-miR-141-3p	0	0	0	0	0	0	0	0	0
													mml-miR-210-5p	1	0	0	0	0	0	0	0	0
													mml-miR-216b	0	0	2	0	0	0	0	0	0
													mml-miR-3059-3p	0	0	1	0	0	0	0	0	0
													mml-miR-373	1	0	0	0	1	0	0	0	0
													mml-miR-491-3p	0	1	0	0	0	1	0	0	0
													mml-miR-548j-3p	0	0	0	0	0	0	0	0	1
													mml-miR-5697-5p	0	0	0	0	0	0	0	0	0
													mml-miR-760	0	1	0	0	0	0	1	0	0
