# Supplementary material for: Alterations in Abundance and Compartmentalization of miRNAs in Blood Plasma Extracellular Vesicles and Extracellular Condensates during HIV/SIV Infection and Its Modulation by Antiretroviral Therapy (ART) and Delta-9-Tetrahydrocannabinol (Δ9-THC)
Source: Viruses. 2023 Feb 24;15(3):623. doi: 10.3390/v15030623 (PMC10053514; doi:10.3390/v15030623)
Supplement: Supplementary file 1 [file viruses-15-00623-s001.zip › Supplemental File 4. SIV_ART EV and EC raw miR counts.xlsx]

## Sheet: SIV_ART
	Supplemental File 4. EVs and Ecs raw miR counts for SIV/ART
	EVs												ECs
		Pre			1 MPI			5 MPI						Pre			1 MPI			5 MPI
	miRNA	LM56_EVs	LA88_EVs	LN60_EVs	LM56_EVs	LA88_EVs	LN60_EVs	LM56_EVs	LA88_EVs	LN60_EVs			miRNA	LM56_ECs	LA88_ECs	LN60_ECs	LM56_ECs	LA88_ECs	LN60_ECs	LM56_ECs	LA88_ECs	LN60_ECs
	mml-let-7a-5p	31	348	23	661	515	177	119	323	108			mml-miR-16-5p	253	1568	994	1138	1257	994	883	1499	207
	mml-let-7c-5p	32	344	22	666	514	187	119	323	118			mml-miR-191-5p	164	257	648	492	406	648	421	983	186
	mml-miR-26a-5p	24	265	10	193	343	115	49	217	24			mml-miR-27a-3p	89	1110	493	205	991	493	162	954	60
	mml-miR-191-5p	6	144	24	75	149	72	34	221	26			mml-miR-27b-3p	88	1101	485	199	986	485	160	944	59
	mml-let-7f-5p	4	141	10	166	155	39	20	78	5			mml-miR-376c-3p	53	872	292	154	857	292	125	985	32
	mml-let-7g-5p	1	104	8	121	106	48	26	54	13			mml-miR-451	123	882	339	936	687	339	810	733	167
	mml-miR-16-5p	9	108	4	136	91	20	30	48	6			mml-miR-23a-3p	62	472	503	137	332	503	116	636	73
	mml-let-7b-5p	13	79	2	285	115	67	37	75	26			mml-miR-23b-3p	61	464	498	136	327	498	116	632	73
	mml-let-7d	9	64	4	178	58	22	29	56	10			mml-miR-26a-5p	68	116	245	194	116	245	148	265	65
	mml-miR-23a-3p	6	15	3	79	20	30	11	42	30			mml-miR-221-3p	39	294	404	99	247	404	87	346	33
	mml-miR-27a-3p	6	49	0	170	92	29	32	39	31			mml-miR-21-5p	44	634	328	64	421	328	62	442	25
	mml-miR-23b-3p	6	15	3	79	20	30	11	42	30			mml-miR-185-5p	17	203	163	64	239	163	47	501	26
	mml-miR-27b-3p	6	46	0	158	86	28	30	39	30			mml-miR-376b-3p	21	339	96	44	325	96	45	425	17
	mml-miR-126	4	46	9	12	78	16	2	36	2			mml-miR-376a-3p	22	345	96	41	325	96	44	413	17
	mml-miR-203	15	19	6	70	2	46	6	17	65			mml-miR-17-5p	26	94	120	74	97	120	53	209	33
	mml-miR-21-5p	8	11	0	155	27	64	24	11	40			mml-miR-126	31	171	100	63	140	100	76	140	11
	mml-miR-17-5p	1	21	1	18	23	3	8	20	2			mml-let-7g-5p	18	130	103	99	135	103	75	166	28
	mml-miR-22	2	14	4	95	10	9	19	20	6			mml-miR-423-5p	29	192	184	56	192	184	64	236	39
	mml-miR-26b-5p	1	57	8	32	68	7	3	29	4			mml-miR-320a	55	215	123	49	142	123	42	156	28
	mml-miR-320a	5	9	1	13	13	11	5	6	19			mml-miR-320b	55	215	123	49	142	123	42	156	28
	mml-miR-320b	5	9	1	13	13	11	5	6	19			mml-let-7b-5p	51	160	96	64	111	96	68	137	23
	mml-miR-142-3p	0	39	4	70	22	17	5	19	3			mml-miR-22	18	257	255	41	66	255	26	169	23
	mml-let-7i-5p	3	19	1	73	32	2	13	20	8			mml-miR-486-5p	21	119	102	95	109	102	61	131	15
	mml-miR-423-5p	0	11	2	10	20	3	5	11	1			mml-miR-106b-5p	6	85	37	30	119	37	22	226	9
	mml-miR-221-3p	6	6	3	110	11	7	14	6	2			mml-miR-30d-5p	28	78	58	29	49	58	18	113	10
	mml-miR-451	3	33	4	17	29	5	7	17	4			mml-miR-382-5p	14	108	58	26	70	58	13	96	5
	mml-miR-376c-3p	1	31	1	9	14	12	0	33	3			mml-miR-361-5p	20	53	75	21	56	75	21	124	13
	mml-miR-484	0	0	1	24	3	15	6	5	1			mml-miR-409-3p	6	48	44	16	60	44	17	86	3
	mml-miR-184	5	1	0	3	3	86	3	17	53			mml-miR-146a-5p	28	102	142	21	103	142	22	142	13
	mml-miR-151-5p	1	17	2	6	33	4	2	21	2			mml-miR-146b-5p	28	99	133	19	100	133	22	142	13
	mml-miR-6132	1	1	1	35	3	31	3	3	32			mml-let-7a-5p	20	121	113	51	72	113	38	83	35
	mml-miR-185-5p	0	12	1	1	13	4	6	15	1			mml-let-7c-5p	19	121	113	51	72	113	38	85	35
	mml-miR-106b-5p	1	18	0	9	15	1	1	11	7			mml-miR-154-5p	5	94	78	17	62	78	18	79	15
	mml-miR-376b-3p	3	12	1	0	13	0	2	8	0			mml-miR-6529-5p	4	123	63	11	63	63	13	93	9
	mml-miR-376a-3p	3	15	0	0	12	0	2	11	0			mml-miR-484	9	20	106	22	19	106	10	69	13
	mml-let-7e-5p	3	7	0	49	22	3	8	10	0			mml-miR-186-5p	7	96	36	17	68	36	19	133	6
	mml-miR-486-5p	1	0	0	7	0	8	0	4	0			mml-let-7i-5p	6	216	68	29	118	68	22	130	6
	mml-miR-1-3p	2	0	0	0	0	36	1	5	29			mml-miR-24-3p	13	71	154	25	43	154	23	47	22
	mml-miR-24-3p	0	5	0	23	13	1	7	2	6			mml-miR-223	7	60	31	20	57	31	22	72	8
	mml-miR-146a-5p	3	8	3	93	7	5	12	1	2			mml-miR-26b-5p	10	23	29	27	48	29	20	58	4
	mml-miR-10a-5p	2	3	0	6	12	2	1	6	0			mml-miR-425	9	55	57	23	34	57	23	50	7
	mml-miR-146b-5p	3	8	3	91	7	5	12	1	2			mml-miR-187-3p	1	35	41	15	24	41	10	43	6
	mml-miR-205	1	0	0	15	2	2	2	0	4			mml-miR-377-3p	6	43	28	8	33	28	11	46	5
	mml-miR-28-5p	0	5	0	1	8	0	2	3	0			mml-miR-144	2	511	8	21	205	8	19	72	2
	mml-miR-30d-5p	0	1	0	7	8	0	2	3	2			mml-miR-222-3p	10	20	56	11	24	56	14	28	3
	mml-miR-127-3p	1	0	0	0	2	0	0	5	0			mml-let-7d	12	52	50	18	37	50	15	46	13
	mml-miR-100-5p	1	2	0	11	0	0	1	2	0			mml-let-7f-5p	8	57	47	12	38	47	10	41	6
	mml-miR-181a-5p	1	5	0	5	6	5	2	7	4			mml-miR-151-5p	7	77	23	12	53	23	16	67	7
	mml-miR-107-3p	0	3	0	7	5	6	4	5	4			mml-miR-181a-5p	11	51	91	11	33	91	9	55	13
	mml-miR-361-5p	0	2	0	3	3	3	3	5	2			mml-miR-323b-3p	6	21	20	7	21	20	8	28	1
	mml-miR-29b-3p	2	9	0	26	18	4	0	4	2			mml-miR-25	3	36	39	12	28	39	16	42	2
	mml-miR-98	0	4	1	7	7	0	0	3	2			mml-miR-380-3p	4	24	48	11	12	48	10	14	4
	mml-miR-103-3p	0	3	0	6	3	0	4	5	2			mml-miR-140-5p	3	44	36	11	37	36	7	64	6
	mml-miR-187-3p	1	1	0	0	2	1	1	1	0			mml-miR-337-5p	4	51	65	4	48	65	9	28	4
	mml-miR-382-5p	0	0	1	0	2	3	0	0	0			mml-miR-369-3p	3	97	25	2	40	25	3	50	1
	mml-miR-409-3p	0	1	0	0	0	1	0	1	0			mml-miR-106a-5p	2	30	20	20	34	20	10	83	7
	mml-miR-186-5p	0	7	2	6	7	4	0	3	0			mml-miR-10a-5p	9	24	41	7	21	41	9	21	7
	mml-miR-18b	1	3	1	4	3	0	2	2	1			mml-miR-487b-3p	3	3	32	10	8	32	7	9	3
	mml-miR-15b-5p	0	3	0	14	2	2	0	4	1			mml-miR-369-5p	1	23	14	9	38	14	13	36	4
	mml-miR-29c-3p	2	8	0	19	19	1	0	1	2			mml-miR-421	3	25	13	13	27	13	12	25	2
	mml-miR-28-3p	1	0	0	2	2	0	0	2	0			mml-miR-151-3p	4	62	14	8	32	14	6	44	5
	mml-miR-6529-5p	0	3	0	4	3	6	1	8	0			mml-miR-29b-3p	6	26	67	11	35	67	13	25	3
	mml-miR-7	1	1	0	11	1	13	0	2	5			mml-miR-130b-3p	4	32	49	5	19	49	7	29	1
	mml-miR-140-5p	0	1	0	11	6	0	1	1	0			mml-miR-29c-3p	6	26	63	9	35	63	11	24	3
	mml-miR-10b-5p	0	0	0	3	5	1	0	2	0			mml-miR-889-3p	0	47	6	2	38	6	3	28	0
	mml-miR-18a-5p	2	3	1	5	2	0	2	1	3			mml-miR-127-3p	12	16	30	20	13	30	7	12	2
	mml-miR-155	1	2	0	12	3	1	3	5	0			mml-miR-432-5p	4	11	10	14	10	10	3	13	0
	mml-miR-206	0	0	0	71	2	6	12	2	3			mml-miR-18b	3	10	16	7	22	16	7	41	0
	mml-miR-487b-3p	0	1	0	0	1	0	0	1	0			mml-miR-122a-5p	8	46	30	19	29	30	21	18	9
	mml-miR-106a-5p	0	0	0	1	2	0	0	4	0			mml-miR-92a-3p	5	39	36	12	19	36	10	28	2
	mml-miR-29a-3p	1	4	1	12	9	2	1	2	3			mml-miR-199a-3p	3	62	24	10	49	24	6	76	0
	mml-miR-144	0	16	1	0	9	0	0	1	0			mml-miR-145-5p	16	31	22	25	16	22	24	55	14
	mml-miR-222-3p	0	0	0	32	1	0	0	0	0			mml-miR-142-3p	0	31	21	6	34	21	7	23	2
	mml-miR-99a-5p	0	1	1	5	6	1	2	4	0			mml-miR-20a-5p	3	13	9	14	21	9	8	30	2
	mml-miR-423-3p	0	0	0	6	0	0	0	1	1			mml-miR-340-5p	2	60	4	5	50	4	5	52	0
	mml-miR-181b-5p	0	3	0	3	3	1	0	4	2			mml-miR-143-3p	2	79	15	15	64	15	14	117	2
	mml-miR-425	0	0	0	3	2	1	0	1	0			mml-miR-543-3p	5	7	16	8	8	16	3	15	2
	mml-miR-223	0	1	0	1	0	1	2	1	0			mml-miR-654-3p	2	23	21	8	16	21	2	25	4
	mml-miR-125b-5p	0	1	0	19	2	2	6	0	0			mml-miR-378d	4	38	23	7	27	23	6	35	4
	mml-miR-30a-3p	1	3	0	1	9	3	0	1	0			mml-miR-107-3p	6	38	38	24	24	38	14	17	5
	mml-miR-154-5p	0	2	0	0	1	2	0	3	1			mml-miR-103-3p	6	38	38	24	24	38	14	17	5
	mml-miR-130a-3p	0	0	0	2	0	2	0	0	10			mml-miR-29a-3p	6	22	39	14	20	39	4	24	5
	mml-miR-454-3p	0	0	0	0	1	0	0	2	0			mml-miR-28-5p	3	8	11	4	13	11	7	28	3
	mml-miR-30a-5p	0	4	0	4	11	0	0	3	0			mml-miR-28-3p	8	20	6	10	19	6	7	24	1
	mml-miR-125a-5p	0	0	0	9	0	0	0	0	0			mml-miR-18a-5p	0	10	12	5	20	12	6	28	0
	mml-miR-20a-5p	0	2	0	0	0	0	0	1	0			mml-miR-30a-3p	7	9	9	3	9	9	2	20	1
	mml-miR-340-5p	0	1	0	3	3	0	1	1	2			mml-miR-181b-5p	3	14	16	3	13	16	3	19	4
	mml-miR-652	0	0	0	1	1	0	0	0	0			mml-miR-423-3p	12	9	20	15	4	20	7	15	6
	mml-miR-486-3p	0	0	0	2	0	0	0	0	0			mml-miR-99a-5p	4	19	25	10	13	25	5	35	4
	mml-miR-378d	1	0	0	13	1	11	1	0	0			mml-miR-134-5p	0	15	25	4	13	25	4	11	3
	mml-miR-1260b	0	1	0	1	14	4	0	16	0			mml-miR-206	9	65	14	10	22	14	6	36	3
	mml-miR-151-3p	0	0	0	1	2	5	0	5	2			mml-miR-20b-5p	3	13	3	7	7	3	4	19	1
	mml-miR-335-5p	1	2	0	0	8	3	2	4	0			mml-miR-381-3p	3	2	6	6	10	6	2	14	0
	mml-miR-421	0	1	0	0	0	0	0	1	6			mml-miR-652	0	16	9	3	14	9	6	20	2
	mml-miR-139-5p	0	1	0	0	1	0	1	1	0			mml-miR-335-5p	0	57	5	4	24	5	3	40	3
	mml-miR-429-3p	0	1	0	0	0	9	2	0	9			mml-miR-15b-5p	2	18	23	9	26	23	9	7	6
	mml-miR-92a-3p	0	1	2	1	1	1	0	1	0			mml-miR-598-3p	1	10	7	6	28	7	0	33	0
	mml-miR-130b-3p	0	0	0	2	0	0	2	0	0			mml-miR-128a-3p	3	10	17	7	4	17	7	20	8
	mml-miR-122a-5p	1	1	0	8	1	5	2	2	0			mml-miR-210-3p	0	11	32	1	11	32	0	12	5
	mml-miR-30c-5p	0	1	0	7	2	1	1	1	0			mml-miR-433-3p	0	9	7	0	4	7	2	10	0
	mml-miR-377-3p	0	1	1	0	0	2	0	4	0			mml-miR-101-3p	0	22	2	3	4	2	3	30	2
	mml-miR-186-3p	0	2	0	4	0	2	1	1	5			mml-miR-128b-3p	3	10	14	7	4	14	5	19	8
	mml-miR-369-5p	1	4	0	0	0	0	0	4	0			mml-miR-339-3p	1	14	10	8	11	10	9	19	6
	mml-miR-150-5p	2	2	0	0	0	0	1	0	0			mml-miR-197-3p	2	12	3	4	10	3	2	9	1
	mml-miR-15a-5p	0	2	0	2	0	0	0	0	0			mml-miR-486-3p	1	14	7	12	8	7	7	9	3
	mml-miR-432-5p	0	0	2	1	0	0	0	0	0			mml-miR-17-3p	0	26	6	6	21	6	4	19	0
	mml-miR-128a-3p	1	0	1	1	1	2	0	0	1			mml-miR-342-3p	6	0	12	4	3	12	4	12	1
	mml-miR-142-5p	0	4	0	4	2	0	0	1	0			mml-miR-142-5p	1	19	3	5	11	3	0	11	0
	mml-miR-342-3p	0	0	0	9	1	0	1	1	0			mml-miR-323a-3p	0	7	6	2	8	6	1	7	0
	mml-miR-20b-5p	0	1	0	1	1	0	0	2	1			mml-miR-19b	0	10	11	4	8	11	4	9	1
	mml-miR-409-5p	0	0	0	2	0	0	0	0	0			mml-miR-627-5p	1	18	8	2	12	8	0	9	0
	mml-miR-190a-5p	0	2	0	0	3	0	0	0	0			mml-miR-30a-5p	4	11	16	3	18	16	2	8	0
	mml-miR-199a-3p	0	2	0	0	0	0	3	3	0			mml-miR-148a-3p	0	17	8	0	10	8	0	8	0
	mml-miR-369-3p	0	2	0	0	2	0	0	1	0			mml-miR-98	0	9	2	0	7	2	7	6	2
	mml-miR-1249	11	9	2	0	5	1	0	1	1			mml-miR-10b-5p	3	10	24	2	11	24	4	13	2
	mml-miR-143-3p	0	0	1	19	0	5	2	1	0			mml-miR-30c-5p	0	3	8	4	3	8	3	2	0
	mml-miR-337-5p	0	2	0	0	1	0	0	5	0			mml-miR-660-5p	1	8	10	2	4	10	1	7	1
	mml-miR-380-3p	0	1	0	0	0	0	1	1	0			mml-miR-532-5p	0	2	4	2	5	4	0	4	0
	mml-miR-370-3p	0	0	0	0	0	1	0	0	2			mml-miR-150-5p	2	2	8	2	3	8	1	7	0
	mml-miR-93-5p	0	1	1	7	3	0	1	0	0			mml-miR-331-3p	0	0	7	3	1	7	3	3	1
	mml-miR-875-5p	0	1	0	1	0	2	1	2	2			mml-miR-15a-5p	0	24	4	4	10	4	5	13	2
	mml-miR-128b-3p	1	0	0	1	0	2	0	0	1			mml-miR-495-3p	1	3	7	3	4	7	1	3	0
	mml-miR-25	0	2	1	0	0	1	0	1	0			mml-miR-181a-3p	1	15	5	2	13	5	0	8	0
	mml-miR-31-5p	0	0	0	2	0	9	0	1	3			mml-miR-30e-5p	1	10	6	2	9	6	3	9	0
	mml-miR-323b-3p	0	0	0	0	0	0	0	0	0			mml-miR-7	2	8	6	7	8	6	7	11	1
	mml-miR-542-3p	0	0	0	4	0	1	1	0	5			mml-miR-130a-3p	3	15	7	1	3	7	2	2	0
	mml-miR-638	1	0	2	0	2	7	1	3	2			mml-miR-378a	0	15	5	3	6	5	1	13	1
	mml-miR-134-5p	0	2	0	0	0	0	0	0	0			mml-miR-139-5p	1	6	7	5	2	7	0	3	1
	mml-miR-101-3p	0	2	0	2	2	0	2	0	0			mml-miR-93-5p	0	6	2	0	8	2	3	11	0
	mml-miR-498	0	0	20	0	0	11	0	0	0			mml-miR-100-5p	2	5	8	6	1	8	9	6	2
	mml-miR-9-5p	0	0	0	1	0	0	0	0	4			mml-miR-409-5p	0	1	3	4	2	3	1	6	1
	mml-miR-657	1	0	1	0	0	2	0	0	2			mml-miR-539	0	3	0	0	2	0	1	3	0
	mml-miR-654-3p	0	0	0	1	0	1	0	0	4			mml-miR-299-3p	0	8	3	1	1	3	1	4	1
	mml-miR-361-3p	0	0	0	0	0	0	0	0	0			mml-miR-431	0	4	1	3	1	1	1	6	0
	mml-miR-193a-5p	0	0	0	2	0	0	0	0	0			mml-miR-324-5p	1	1	7	2	0	7	0	0	1
	mml-miR-339-3p	0	0	1	0	2	0	0	0	0			mml-miR-331-5p	0	9	7	0	3	7	2	6	0
	mml-miR-548c	0	0	0	1	0	2	0	0	9			mml-miR-132-3p	2	2	5	2	5	5	2	4	1
	mml-miR-200a-3p	0	1	0	0	0	0	0	0	1			mml-miR-1249	1	4	14	1	4	14	1	2	13
	mml-miR-132-3p	0	0	0	0	0	0	0	0	0			mml-miR-502-3p	5	9	9	4	5	9	1	3	0
	mml-miR-374b-5p	0	0	0	6	0	0	0	2	0			mml-miR-339-5p	1	2	5	5	5	5	6	2	1
	mml-miR-889-3p	0	2	0	0	0	0	0	0	0			mml-miR-203	5	13	2	1	4	2	4	0	0
	mml-miR-331-3p	0	2	0	0	0	0	0	0	0			mml-miR-376a-2-5p	0	4	1	0	4	1	0	4	0
	mml-miR-197-3p	0	0	0	0	0	0	0	0	0			mml-miR-136	0	6	0	3	1	0	0	5	0
	mml-miR-543-3p	0	0	0	0	0	0	0	0	0			mml-miR-181d	0	5	0	2	3	0	0	6	1
	mml-miR-99b-5p	0	1	0	11	0	0	0	0	0			mml-miR-493-3p	1	6	1	2	0	1	2	3	0
	mml-miR-1224-5p	0	0	1	0	0	2	1	0	0			mml-miR-498	6	1	3	3	4	3	4	2	17
	mml-miR-196b-5p	0	1	0	9	1	0	0	0	0			mml-miR-19a-3p	0	3	0	1	3	0	0	7	0
	mml-miR-148a-3p	0	0	0	0	0	2	0	0	0			mml-miR-4446-3p	1	2	4	0	3	4	1	4	0
	mml-miR-7176-3p	4	1	1	4	1	0	6	0	0			mml-miR-140-3p	0	1	7	0	6	7	1	3	1
	mml-miR-363-5p	1	0	1	1	0	1	1	1	5			mml-miR-493-5p	1	0	2	3	2	2	0	1	0
	mml-miR-181d	0	0	0	1	0	0	1	1	0			mml-miR-93-3p	1	3	3	3	2	3	2	4	0
	mml-miR-330-3p	0	0	0	0	0	0	0	0	0			mml-miR-196b-5p	0	8	5	0	1	5	0	4	0
	mml-miR-339-5p	0	0	0	1	1	0	0	0	0			mml-miR-605	1	0	3	0	0	3	0	2	2
	mml-miR-769-5p	0	0	0	3	1	8	0	0	1			mml-miR-338-5p	1	2	1	1	2	1	1	7	0
	mml-miR-411-5p	0	5	0	0	0	0	0	1	0			mml-miR-3200-3p	1	13	0	10	13	0	4	2	3
	mml-miR-125a-3p	0	0	0	2	0	0	0	0	0			mml-miR-148a-5p	0	8	1	1	1	1	0	3	0
	mml-miR-145-5p	0	0	0	7	1	2	2	0	0			mml-miR-411-5p	2	1	3	2	4	3	0	2	0
	mml-miR-598-3p	0	0	0	0	1	0	0	1	1			mml-miR-513a	0	0	0	0	0	0	0	0	0
	mml-miR-124a-3p	0	0	0	2	0	0	0	1	0			mml-miR-574	0	5	3	2	2	3	1	2	0
	mml-miR-95-3p	0	0	0	0	1	0	0	1	0			mml-miR-155	1	0	1	0	1	1	0	2	1
	mml-miR-7195-3p	3	2	1	0	1	3	0	0	1			mml-miR-9-3p	0	5	0	0	2	0	0	1	0
	mml-miR-195-5p	0	1	0	6	0	0	0	0	0			mml-miR-1180-3p	0	2	3	2	2	3	2	5	0
	mml-miR-30e-5p	0	2	0	5	1	0	0	1	1			mml-miR-1271-5p	0	4	1	1	1	1	0	4	0
	mml-miR-200c-3p	0	0	0	8	0	0	0	0	0			mml-miR-377-5p	1	4	5	0	3	5	0	1	2
	mml-miR-762	0	0	0	0	0	0	1	0	1			mml-miR-513b	3	1	0	1	1	0	0	2	0
	mml-miR-433-3p	0	0	0	0	0	0	0	0	0			mml-miR-330-3p	1	0	0	1	1	0	0	1	0
	mml-miR-153-2-5p	0	0	2	0	0	0	0	0	0			mml-miR-95-3p	1	3	1	1	2	1	3	4	1
	mml-miR-340-3p	0	1	0	0	0	1	0	0	0			mml-miR-205	6	0	1	3	0	1	3	1	1
	mml-miR-1180-3p	0	0	0	2	0	0	0	0	0			mml-miR-410-3p	0	1	3	0	2	3	0	2	0
	mml-miR-185-3p	0	0	0	1	0	0	0	0	0			mml-miR-9-3-3p	0	5	0	0	2	0	0	1	0
	mml-miR-324-5p	0	0	0	1	0	0	1	2	0			mml-miR-15b-3p	0	4	1	1	3	1	0	0	0
	mml-miR-17-3p	0	0	0	0	1	0	0	0	0			mml-miR-485-5p	0	3	2	1	2	2	1	3	2
	mml-miR-518c-5p	0	0	0	2	0	0	2	0	3			mml-miR-199a	1	1	0	0	2	0	1	4	0
	mml-miR-296-3p	0	0	0	1	0	1	0	0	1			mml-miR-199a-5p	1	1	0	0	2	0	1	4	0
	mml-miR-381-3p	0	0	0	0	0	2	1	0	0			mml-miR-1-3p	2	6	1	1	6	1	1	8	5
	mml-miR-210-3p	0	1	0	0	0	0	0	2	0			mml-let-7e-5p	1	3	0	0	2	0	0	0	1
	mml-miR-4446-3p	0	2	0	0	0	0	0	2	0			mml-miR-7195-3p	2	0	12	2	1	12	6	1	1
	mml-miR-519a	0	0	0	2	0	0	2	0	3			mml-miR-92b-3p	4	1	4	2	0	4	3	2	0
	mml-miR-671-5p	1	1	0	4	0	0	0	0	0			mml-miR-99b-5p	0	0	3	2	2	3	2	1	0
	mml-let-7b-3p	0	0	0	0	0	2	0	0	0			mml-miR-665	0	3	1	0	1	1	0	0	1
	mml-miR-140-3p	0	0	0	3	1	1	0	0	0			mml-miR-188-5p	0	3	1	0	2	1	0	3	0
	mml-miR-323a-3p	0	0	0	0	0	0	0	0	0			mml-miR-494-3p	0	0	5	1	0	5	0	0	1
	mml-miR-605	0	0	0	0	0	0	0	0	0			mml-miR-374b-5p	0	2	1	1	1	1	2	4	0
	mml-miR-675-3p	1	1	0	1	0	6	0	0	1			mml-miR-148b-3p	0	3	1	1	0	1	0	3	0
	mml-miR-92b-3p	0	0	0	0	0	0	1	0	0			mml-miR-125b-5p	0	2	3	1	2	3	0	2	1
	mml-miR-19a-3p	0	0	0	0	0	0	0	0	0			mml-miR-485-3p	1	1	2	2	1	2	1	2	0
	mml-miR-193b-3p	0	0	0	0	0	0	0	0	0			mml-miR-361-3p	0	0	3	1	1	3	1	1	0
	mml-miR-495-3p	0	0	0	0	0	0	0	6	0			mml-miR-125a-5p	1	2	3	0	2	3	0	3	0
	mml-miR-523b	0	0	0	2	0	0	2	0	2			mml-miR-21-3p	0	0	1	0	1	1	0	1	1
	mml-miR-1227	0	0	1	1	0	0	0	0	0			mml-miR-638	3	2	3	7	0	3	2	1	3
	mml-miR-138-5p	0	0	0	5	0	5	0	0	0			mml-miR-363-3p	0	2	2	1	1	2	1	0	0
	mml-miR-663	5	0	0	0	0	1	0	0	4			mml-miR-877-5p	0	3	3	0	1	3	3	1	2
	mml-miR-7204-3p	0	0	0	0	0	1	0	1	2			mml-miR-495-5p	0	0	1	0	0	1	0	0	0
	mml-let-7f-3p	0	0	0	0	0	1	0	0	1			mml-miR-382-3p	1	1	0	0	1	0	0	1	0
	mml-miR-365-3p	0	0	0	0	0	0	0	0	0			mml-miR-214-3p	0	0	3	1	0	3	3	2	1
	mml-miR-493-5p	0	0	0	0	0	0	0	0	0			mml-miR-32-5p	0	3	0	1	3	0	0	4	0
	mml-miR-154-3p	0	0	0	0	0	0	0	0	0			mml-miR-628-3p	0	4	1	0	1	1	0	0	0
	mml-miR-183-5p	0	0	0	0	0	0	4	0	0			mml-miR-370-3p	0	2	5	0	1	5	1	0	0
	mml-miR-34c-5p	0	0	0	1	0	0	0	0	0			mml-miR-7180-3p	0	1	0	0	1	0	0	0	0
	mml-miR-431	0	0	0	0	0	0	0	0	0			mml-miR-656-3p	1	3	1	0	4	1	0	0	0
	mml-miR-654-5p	0	0	0	0	0	0	0	0	0			mml-miR-375	3	0	0	2	0	0	1	3	0
	mml-miR-136	0	1	0	0	0	0	0	0	0			mml-miR-500a-3p	2	2	3	1	1	3	0	1	0
	mml-miR-299-3p	0	0	0	0	0	4	0	0	0			mml-miR-4766-3p	0	3	0	0	0	0	0	1	0
	mml-miR-505-5p	0	0	0	0	0	0	0	0	0			mml-miR-181c-5p	1	1	1	0	0	1	0	1	1
	mml-miR-573	0	0	0	0	0	5	0	1	0			mml-miR-193a-5p	1	1	2	3	0	2	1	0	0
	mml-miR-874-5p	0	1	1	0	2	0	1	0	0			mml-miR-187-5p	0	0	0	0	0	0	0	0	1
	mml-miR-149-3p	6	1	0	1	0	0	0	0	0			mml-miR-454-3p	0	0	1	0	1	1	0	1	0
	mml-miR-181a-3p	0	1	0	0	1	0	0	0	0			mml-miR-214-5p	0	2	0	2	2	0	0	0	0
	mml-miR-127-5p	0	0	0	0	0	0	0	0	0			mml-miR-145-3p	0	2	0	1	1	0	0	0	0
	mml-miR-137-3p	0	0	0	0	0	0	0	0	0			mml-miR-184	1	2	2	0	1	2	1	1	0
	mml-miR-196a-5p	0	0	0	4	0	0	0	0	0			mml-miR-192-5p	0	2	1	0	0	1	0	0	0
	mml-miR-27b-5p	0	0	0	2	0	0	0	0	0			mml-miR-296-3p	1	0	0	1	0	0	1	4	0
	mml-miR-520a-3p	0	0	0	2	0	0	0	0	0			mml-miR-337-3p	0	2	0	0	1	0	0	0	0
	mml-miR-532-5p	0	0	0	0	0	0	0	0	0			mml-miR-671-5p	0	0	0	1	1	0	0	1	0
	mml-miR-548f	1	0	0	3	0	0	0	0	0			mml-miR-299-5p	0	1	1	0	1	1	0	1	0
	mml-miR-7170-3p	0	0	0	1	0	0	0	0	0			mml-miR-505-3p	0	1	0	0	0	0	1	1	0
	mml-miR-92b-5p	0	1	1	0	0	0	0	0	1			mml-miR-627-3p	0	1	1	0	1	1	0	4	0
	mml-miR-224-5p	0	0	0	0	0	0	0	0	0			mml-miR-191-3p	0	0	2	0	0	2	0	0	0
	mml-miR-378a	0	0	0	1	1	3	0	0	0			mml-miR-376a-1-5p	0	1	0	1	0	0	0	1	0
	mml-miR-485-5p	0	0	0	0	0	0	0	0	0			mml-miR-411-3p	0	0	2	1	0	2	0	0	0
	mml-miR-7205-5p	2	1	2	0	0	0	1	0	0			mml-miR-654-5p	0	0	0	0	0	0	0	0	0
	mml-miR-365-1-5p	0	0	0	0	0	0	0	0	0			mml-miR-1306-5p	0	0	0	0	0	0	0	1	0
	mml-miR-487b-5p	0	2	0	0	0	0	0	0	4			mml-miR-329-3p	0	0	1	0	1	1	0	0	0
	mml-miR-627-5p	0	0	0	0	0	0	0	2	0			mml-miR-505-5p	0	0	3	0	0	3	0	1	0
	mml-miR-199a	0	0	1	5	0	0	0	0	0			mml-miR-503-5p	0	1	1	0	0	1	1	0	0
	mml-miR-199a-5p	0	0	1	5	0	0	0	0	0			mml-miR-496	0	1	3	0	0	3	0	0	0
	mml-miR-377-5p	0	0	0	0	0	0	0	0	0			mml-miR-127-5p	1	1	3	0	1	3	1	1	0
	mml-miR-493-3p	0	0	0	0	0	0	0	0	0			mml-miR-543-5p	0	0	1	0	1	1	0	2	0
	mml-miR-502-3p	1	0	0	0	0	0	0	0	0			mml-miR-190b	0	2	4	0	1	4	0	1	0
	mml-miR-93-3p	0	0	1	0	0	0	0	0	0			mml-miR-195-5p	0	3	0	1	0	0	0	0	0
	mml-miR-9-3p	0	0	0	4	0	0	0	0	0			mml-miR-186-3p	1	0	0	1	0	0	1	2	2
	mml-miR-940	1	0	0	0	0	0	2	0	0			mml-miR-215-5p	0	2	1	0	1	1	0	1	0
	mml-miR-338-3p	0	0	0	0	0	0	0	0	0			mml-miR-30b-5p	0	0	1	2	2	1	0	0	0
	mml-miR-4446-5p	0	0	1	0	0	0	0	0	0			mml-miR-532-3p	0	1	0	3	0	0	0	1	0
	mml-miR-449a-3p	0	0	0	0	0	0	0	0	0			mml-miR-6132	0	0	0	3	1	0	0	0	0
	mml-miR-574	0	0	0	0	0	0	0	0	0			mml-miR-106b-3p	0	0	1	1	1	1	0	1	0
	mml-miR-1271-5p	0	0	0	0	0	0	0	0	0			mml-miR-429-3p	0	1	1	0	2	1	0	1	0
	mml-miR-148a-5p	0	0	0	0	0	0	0	0	0			mml-miR-363-5p	0	2	0	1	2	0	1	0	0
	mml-miR-19b	0	0	0	1	0	0	0	0	0			mml-miR-424-5p	0	1	0	0	2	0	0	0	0
	mml-miR-34a-5p	0	0	0	2	0	1	0	0	0			mml-miR-550-5p	0	0	1	0	2	1	0	1	1
	mml-miR-509	0	0	0	0	0	0	0	0	0			mml-miR-936	0	0	0	0	0	0	3	0	5
	mml-miR-541-3p	0	0	0	0	0	0	0	0	0			mml-miR-510-5p	0	0	0	0	0	0	0	0	0
	mml-miR-553	0	0	1	0	1	0	0	0	3			mml-miR-676-3p	1	0	1	0	0	1	1	1	0
	mml-miR-148b-3p	0	0	0	1	0	0	0	0	0			mml-miR-125a-3p	0	0	2	0	1	2	1	0	1
	mml-miR-27a-5p	0	0	0	0	0	0	0	0	0			mml-miR-590-5p	0	0	1	0	2	1	0	1	0
	mml-miR-374a-5p	0	0	0	0	0	0	0	0	0			mml-miR-590-3p	0	0	0	0	0	0	0	1	0
	mml-miR-375	0	0	0	0	0	0	0	0	0			mml-miR-338-3p	0	2	1	0	0	1	0	2	0
	mml-miR-708-5p	0	0	0	3	0	0	0	2	0			mml-miR-152-3p	0	3	1	1	0	1	0	0	0
	mml-miR-7176-5p	0	0	0	0	3	1	0	0	0			mml-miR-4766-5p	0	0	0	0	0	0	0	1	0
	mml-miR-1251-3p	0	1	0	0	0	0	0	0	0			mml-miR-200a-3p	0	0	0	0	1	0	0	1	0
	mml-miR-149-5p	0	0	0	1	1	0	0	0	0			mml-miR-138-5p	0	1	0	0	1	0	0	4	0
	mml-miR-338-5p	0	0	0	4	1	0	0	0	0			mml-miR-154-3p	0	0	1	0	0	1	0	0	0
	mml-miR-379-5p	0	0	0	0	0	0	0	0	0			mml-miR-376b-5p	0	0	0	0	0	0	0	0	0
	mml-miR-424-5p	0	0	0	2	0	0	1	0	0			mml-miR-514b-5p	0	0	0	0	0	0	1	0	0
	mml-miR-497-3p	0	0	0	0	0	0	0	0	0			mml-miR-940	0	0	2	2	1	2	0	0	0
	mml-miR-503-5p	0	0	0	0	1	0	0	0	0			mml-miR-221-5p	0	0	0	0	0	0	0	0	0
	mml-miR-521	0	0	0	1	0	1	0	0	0			mml-miR-196a-5p	0	1	0	0	0	0	3	0	0
	mml-miR-7164-3p	0	0	0	0	0	2	0	0	0			mml-miR-365-3p	0	0	1	0	0	1	1	3	1
	mml-miR-9-3-3p	0	0	0	4	0	0	0	0	0			mml-miR-376c-5p	0	0	0	0	0	0	0	0	0
	mml-miR-135b-5p	0	0	0	0	0	1	0	0	0			mml-miR-301a-3p	0	0	1	0	0	1	0	0	0
	mml-miR-141-3p	0	0	0	0	0	1	0	0	0			mml-miR-362-3p	0	1	0	0	2	0	0	0	0
	mml-miR-181c-5p	0	1	0	0	0	0	0	0	0			mml-miR-7180-5p	0	0	0	0	1	0	0	1	0
	mml-miR-192-5p	0	0	2	3	0	0	0	0	0			mml-miR-204-5p	0	1	0	0	0	0	0	0	0
	mml-miR-193a-3p	0	0	0	1	0	0	2	0	0			mml-miR-6127	0	0	1	0	0	1	1	0	1
	mml-miR-208a-5p	0	0	0	0	0	0	0	0	5			mml-miR-1185-3p	0	0	2	2	1	2	0	1	2
	mml-miR-214-3p	0	0	0	4	0	0	0	0	0			mml-miR-1185-5p	0	0	0	0	0	0	0	0	0
	mml-miR-221-5p	0	0	0	0	0	0	0	0	0			mml-miR-296-5p	0	0	3	1	0	3	0	0	0
	mml-miR-323a-5p	0	0	0	0	0	0	0	0	0			mml-miR-769-5p	0	2	0	0	0	0	1	1	0
	mml-miR-384	0	0	0	0	0	0	0	0	0			mml-miR-1304	0	0	1	0	1	1	0	0	0
	mml-miR-511-3p	0	0	0	7	0	0	0	0	0			mml-miR-545	0	0	0	0	0	0	1	0	0
	mml-miR-518d-3p	0	0	0	0	0	0	0	0	0			mml-miR-942-5p	0	0	2	0	0	2	0	0	0
	mml-miR-548d-3p	0	0	0	0	0	0	1	0	3			mml-miR-185-3p	0	0	0	0	0	0	0	0	1
	mml-miR-7190-3p	0	0	0	0	0	2	0	0	0			mml-miR-656-5p	0	0	0	0	0	0	0	0	0
	mml-miR-877-3p	0	0	0	2	0	1	0	0	0			mml-miR-342-5p	0	0	1	0	0	1	1	0	0
	mml-miR-1245-3p	0	0	0	0	0	0	0	0	0			mml-miR-34a-5p	0	0	3	0	0	3	0	2	0
	mml-miR-129-1-3p	0	0	0	0	0	0	0	0	0			mml-miR-10b-3p	0	0	0	0	0	0	0	1	1
	mml-miR-1306-5p	0	0	0	0	0	0	0	0	0			mml-miR-584-5p	0	0	0	0	0	0	0	3	0
	mml-miR-135b-3p	0	0	0	1	0	0	0	0	3			mml-miR-16-2-3p	0	0	0	0	0	0	1	0	0
	mml-miR-152-3p	0	0	0	0	0	3	0	0	0			mml-miR-193b-5p	0	0	0	1	1	0	0	0	1
	mml-miR-182	0	0	0	0	0	0	0	0	0			mml-miR-224-5p	0	0	1	0	1	1	0	1	0
	mml-miR-193b-5p	0	0	0	0	0	0	0	0	0			mml-miR-6827-3p	1	0	0	1	0	0	0	0	0
	mml-miR-197-5p	0	0	0	1	0	0	0	0	0			mml-miR-489-3p	0	2	1	0	0	1	0	1	0
	mml-miR-21-3p	0	0	0	4	0	0	2	0	0			mml-miR-7205-5p	0	0	1	0	2	1	1	0	2
	mml-miR-374a-3p	0	0	0	0	0	0	0	2	0			mml-miR-26a-1-3p	0	0	0	0	0	0	0	0	0
	mml-miR-485-3p	0	0	0	0	0	0	0	0	0			mml-miR-517b	0	0	2	2	0	2	0	0	0
	mml-miR-499-5p	0	0	0	0	0	0	0	0	0			mml-miR-875-5p	0	0	0	0	1	0	0	0	0
	mml-miR-513b	0	0	1	0	0	0	0	0	0			mml-miR-499-5p	0	1	0	0	0	0	0	1	0
	mml-miR-518g-5p	0	0	0	0	0	0	0	0	0			mml-miR-657	0	0	0	0	0	0	0	0	0
	mml-miR-550-5p	0	0	0	0	0	0	0	0	0			mml-miR-663	1	0	0	1	0	0	0	0	1
	mml-miR-639	0	0	0	0	1	0	0	0	0			mml-let-7b-3p	0	0	0	0	0	0	0	0	0
	mml-miR-650b	0	0	1	0	0	0	0	0	0			mml-miR-30e-3p	0	0	0	0	0	0	0	0	0
	mml-miR-7185-5p	0	0	0	0	0	0	0	0	0			mml-miR-323a-5p	0	0	0	1	0	0	0	0	0
	mml-miR-939	0	0	1	0	0	0	0	0	0			mml-miR-379-5p	0	0	1	0	0	1	0	0	0
	mml-miR-1226	0	0	0	0	0	0	0	0	0			mml-miR-541-3p	0	0	0	0	0	0	1	0	1
	mml-miR-125b-2-3p	0	0	0	0	0	0	0	0	0			mml-miR-7164-3p	0	0	0	0	1	0	0	0	1
	mml-miR-138-3p	0	0	0	0	0	0	0	1	0			mml-miR-7186-5p	0	0	0	0	0	0	0	1	0
	mml-miR-181c-3p	0	0	0	0	0	0	0	0	0			mml-miR-33b-5p	0	0	0	1	0	0	0	1	0
	mml-miR-204-5p	0	0	0	0	0	0	0	0	0			mml-miR-4796-5p	0	0	0	0	0	0	0	0	0
	mml-miR-219	0	0	0	0	0	1	0	0	1			mml-miR-553	0	1	2	0	0	2	0	0	0
	mml-miR-219-5p	0	0	0	0	0	1	0	0	1			mml-miR-583	0	2	3	0	0	3	1	0	1
	mml-miR-3059-3p	0	0	0	0	0	1	0	0	0			mml-miR-874-3p	0	0	0	1	1	0	0	0	0
	mml-miR-3200-3p	0	0	0	0	0	0	0	0	0			mml-miR-874-5p	0	0	0	1	0	0	0	1	0
	mml-miR-331-5p	0	2	0	0	0	0	0	0	0			mml-miR-197-5p	0	0	3	1	0	3	0	0	0
	mml-miR-422a	0	0	0	0	0	0	0	0	0			mml-miR-320c	0	0	0	0	0	0	0	0	0
	mml-miR-494-5p	0	0	0	0	0	0	0	0	0			mml-miR-7174-5p	0	0	0	0	0	0	0	2	0
	mml-miR-510-5p	0	0	0	0	0	0	0	0	0			mml-miR-1240	0	0	1	1	1	1	0	0	0
	mml-miR-628-3p	0	0	0	0	0	0	0	0	0			mml-miR-125b-2-3p	0	0	0	0	2	0	0	0	0
	mml-miR-7182-3p	0	0	0	0	0	0	0	0	0			mml-miR-153-2-5p	0	0	0	0	0	0	0	0	1
	mml-miR-7190-5p	0	0	0	0	0	0	0	0	3			mml-miR-3173	0	0	1	0	0	1	0	1	0
	mml-miR-7197-3p	0	2	0	0	0	3	0	0	0			mml-miR-497-5p	0	0	3	0	1	3	0	1	0
	mml-miR-1296-5p	0	0	0	0	0	0	0	0	0			mml-miR-519a-5p	1	0	1	0	0	1	1	1	0
	mml-miR-130b-5p	0	0	0	0	0	0	0	0	0			mml-miR-671-3p	0	0	0	0	0	0	0	0	0
	mml-miR-135a-1-3p	0	0	0	0	0	0	0	0	0			mml-miR-887	1	0	0	1	0	0	0	0	0
	mml-miR-24-5p	0	0	0	1	0	0	0	0	0			mml-let-7a-3p	0	2	0	1	0	0	0	0	0
	mml-miR-376b-5p	0	0	0	0	0	0	0	1	0			mml-miR-181c-3p	1	0	0	0	1	0	0	0	0
	mml-miR-489-3p	0	0	0	0	0	0	0	0	0			mml-miR-1226	0	0	0	0	0	0	0	0	0
	mml-miR-495-5p	0	0	0	0	0	0	0	0	0			mml-miR-30b-3p	0	0	1	0	0	1	0	1	0
	mml-miR-542-5p	0	0	0	0	0	1	1	0	1			mml-miR-379-3p	0	0	0	0	0	0	0	0	0
	mml-miR-548d-5p	0	0	0	0	0	0	0	0	3			mml-miR-6827-5p	0	0	0	0	0	0	0	0	0
	mml-miR-650a	0	0	1	0	0	0	0	0	0			mml-miR-762	0	0	0	0	0	0	0	0	0
	mml-miR-650c	0	0	1	0	0	0	0	0	0			mml-miR-942-3p	0	1	0	0	0	0	0	0	0
	mml-miR-6529-3p	0	0	0	0	0	0	0	0	0			mml-miR-193b-3p	0	0	0	0	1	0	0	0	0
	mml-miR-7170-5p	0	0	0	0	1	0	0	0	1			mml-miR-31-5p	1	0	0	0	0	0	0	0	1
	mml-miR-885-5p	0	0	0	0	0	0	0	0	0			mml-miR-374a-5p	0	0	0	0	0	0	0	0	0
	mml-miR-890-3p	0	0	0	0	0	0	0	0	2			mml-miR-424-3p	0	0	0	0	0	0	0	0	0
													mml-miR-511-3p	0	0	1	0	0	1	0	0	0
													mml-miR-877-3p	0	1	0	0	0	0	0	0	1
													mml-miR-190a-5p	0	0	0	0	0	0	0	0	0
													mml-miR-193a-3p	1	0	0	0	0	0	0	0	0
													mml-miR-24-5p	0	0	1	0	0	1	0	0	0
													mml-miR-4446-5p	0	1	0	0	0	0	0	0	0
													mml-miR-450a-5p	0	0	0	0	0	0	0	0	0
													mml-miR-519a	0	0	1	0	0	1	1	1	0
													mml-miR-599-5p	0	0	0	0	0	0	0	0	0
													mml-miR-675-5p	1	0	0	1	0	0	0	0	0
													mml-miR-885-5p	0	0	0	0	0	0	1	0	0
													mml-miR-105-5p	2	0	3	0	0	3	0	0	0
													mml-miR-133b-3p	0	0	0	0	1	0	0	0	0
													mml-miR-133c-3p	0	0	0	0	1	0	0	0	0
													mml-miR-204-3p	0	0	0	0	0	0	0	0	0
													mml-miR-26b-3p	0	0	0	0	0	0	0	0	0
													mml-miR-3154	0	0	3	0	0	3	0	0	0
													mml-miR-370-5p	0	1	0	0	0	0	0	0	0
													mml-miR-433-5p	0	0	0	0	1	0	0	1	0
													mml-miR-512-5p	0	0	0	0	0	0	0	1	0
													mml-miR-514a-5p	0	0	0	0	0	0	0	0	0
													mml-miR-7204-3p	0	0	0	0	0	0	0	0	0
													mml-miR-1224-5p	1	0	0	0	1	0	0	0	0
													mml-miR-1255b	0	3	0	0	0	0	0	0	1
													mml-miR-130b-5p	0	0	0	0	0	0	0	0	0
													mml-miR-150-3p	0	0	0	0	0	0	0	0	0
													mml-miR-208b-3p	0	2	0	0	0	0	0	1	0
													mml-miR-27b-5p	0	1	1	0	0	1	0	0	0
													mml-miR-3146	0	0	0	0	0	0	0	0	0
													mml-miR-324-3p	1	0	0	0	0	0	1	0	0
													mml-miR-508-3p	1	0	0	0	0	0	0	0	0
													mml-miR-518c-5p	0	0	0	0	0	0	1	0	0
													mml-miR-541-5p	0	0	0	0	0	0	0	1	0
													mml-miR-548h-5p	0	0	0	0	0	0	0	0	0
													mml-miR-615-3p	0	0	0	1	0	0	0	0	0
													mml-miR-668	0	0	0	0	0	0	0	0	0
													mml-miR-7186-3p	0	0	1	0	0	1	0	0	0
													mml-miR-1296-5p	0	0	0	0	0	0	0	1	1
													mml-miR-211	0	0	0	0	0	0	0	0	0
													mml-miR-29b-2-5p	0	0	0	0	0	0	0	0	0
													mml-miR-3122	1	0	0	0	0	0	0	0	0
													mml-miR-340-3p	0	0	0	0	0	0	0	0	0
													mml-miR-345	0	0	1	0	0	1	2	0	0
													mml-miR-412-3p	0	0	0	0	0	0	1	0	0
													mml-miR-452-5p	0	0	1	0	0	1	0	0	0
													mml-miR-487b-5p	0	0	0	0	0	0	0	0	0
													mml-miR-628-5p	0	0	0	0	0	0	0	0	0
													mml-miR-675-3p	0	0	0	0	0	0	0	0	0
													mml-miR-7195-5p	0	0	1	0	0	1	0	0	1
													mml-miR-9-5p	0	0	0	0	0	0	0	0	0
													mml-let-7f-3p	0	0	0	0	0	0	0	0	1
													mml-miR-124a-3p	0	0	1	1	0	1	0	0	0
													mml-miR-1277	0	0	0	0	0	0	0	1	0
													mml-miR-128a-5p	0	0	0	0	0	0	0	1	0
													mml-miR-194-5p	0	0	1	0	0	1	0	0	0
													mml-miR-3200-5p	0	0	1	0	0	1	0	0	0
													mml-miR-329-1-5p	0	0	0	0	0	0	0	0	0
													mml-miR-330-5p	0	0	0	0	0	0	0	0	0
													mml-miR-518e	0	0	0	0	0	0	0	0	0
													mml-miR-520a-3p	0	0	0	0	0	0	0	0	0
													mml-miR-544	0	0	0	0	0	0	0	0	0
													mml-miR-548c	0	0	0	1	0	0	0	0	0
													mml-miR-576-3p	0	1	0	0	0	0	0	0	0
													mml-miR-592-5p	0	0	0	0	0	0	0	0	0
													mml-miR-6529-3p	0	0	0	0	1	0	0	0	0
													mml-miR-660-3p	0	2	1	0	0	1	0	0	0
													mml-miR-6794-3p	0	0	0	0	0	0	0	0	0
													mml-miR-92b-5p	1	0	0	0	0	0	0	0	0
													mml-miR-101-1-5p	0	0	0	0	1	0	0	0	0
													mml-miR-1260b	0	0	0	0	0	0	0	0	1
													mml-miR-148b-5p	0	0	0	0	0	0	0	0	0
													mml-miR-149-3p	0	0	0	1	0	0	0	0	0
													mml-miR-18a-3p	0	0	0	0	0	0	0	0	0
													mml-miR-20a-3p	0	0	0	0	0	0	0	0	0
													mml-miR-362-5p	0	0	0	0	0	0	0	0	0
													mml-miR-542-5p	0	0	0	0	0	0	0	1	0
													mml-miR-708-3p	0	0	0	0	0	0	0	0	0
													mml-miR-7176-3p	1	0	0	0	0	0	0	0	0
													mml-miR-758-5p	0	0	0	0	0	0	0	0	0
													mml-miR-141-3p	0	0	0	0	0	0	0	0	0
													mml-miR-210-5p	0	0	0	0	0	0	0	0	0
													mml-miR-216b	0	0	0	0	0	0	0	0	0
													mml-miR-3059-3p	0	1	0	0	0	0	0	0	0
													mml-miR-373	0	0	0	0	0	0	0	0	0
													mml-miR-491-3p	0	0	0	0	0	0	0	0	0
													mml-miR-548j-3p	0	0	1	0	1	1	0	0	0
													mml-miR-5697-5p	0	0	0	0	0	0	0	1	0
													mml-miR-760	0	0	1	0	0	1	0	0	0
