# Supplementary material for: Alterations in Abundance and Compartmentalization of miRNAs in Blood Plasma Extracellular Vesicles and Extracellular Condensates during HIV/SIV Infection and Its Modulation by Antiretroviral Therapy (ART) and Delta-9-Tetrahydrocannabinol (Δ9-THC)
Source: Viruses. 2023 Feb 24;15(3):623. doi: 10.3390/v15030623 (PMC10053514; doi:10.3390/v15030623)
Supplement: Supplementary file 1 [file viruses-15-00623-s001.zip › Supplemental File 5. THC_SIV_ART EV and EC raw miR counts.xlsx]

## Sheet: THC_SIV_ART
	Supplemental File 5. EVs and ECs raw miRNA counts for THC/SIV/ART
	EVs												ECs
		Pre			1 MPI			5 MPI						Pre			1 MPI			5 MPI
	miRNA	LA55_EVs	KV50_EVs	LM85_EVs	LA55_EVs	KV50_EVs	LM85_EVs	LA55_EVs	KV50_EVs	LM85_EVs			miRNA	LA55_ECs	KV50_ECs	LM85_ECs	LA55_ECs	KV50_ECs	LM85_ECs	LA55_ECs	KV50_ECs	LM85_ECs
	mml-let-7a-5p	2376	1444	36	447	773	101	1293	433	66			mml-miR-16-5p	14164	3036	982	989	1338	704	1703	1959	250
	mml-let-7c-5p	2371	1375	37	447	784	101	1290	429	70			mml-miR-191-5p	3937	852	1262	653	1189	1103	1874	994	399
	mml-miR-26a-5p	1699	103	70	383	605	85	1244	353	51			mml-miR-27a-3p	1745	880	641	467	1184	640	956	1328	92
	mml-miR-191-5p	571	53	23	146	198	43	557	86	52			mml-miR-27b-3p	1721	870	620	459	1116	616	934	1310	90
	mml-let-7f-5p	651	84	13	80	177	26	441	59	13			mml-miR-376c-3p	1339	1032	353	238	1507	470	561	1099	81
	mml-let-7g-5p	530	34	6	69	91	11	310	47	12			mml-miR-451	16139	1608	871	799	547	743	226	688	346
	mml-miR-16-5p	521	76	42	71	91	18	190	34	19			mml-miR-23a-3p	1367	817	684	194	706	452	494	630	151
	mml-let-7b-5p	527	59	22	119	226	35	298	129	19			mml-miR-23b-3p	1362	813	681	194	653	449	490	629	151
	mml-let-7d	225	57	2	41	98	23	177	21	12			mml-miR-26a-5p	778	238	471	201	463	528	642	272	149
	mml-miR-23a-3p	206	40	28	73	140	35	153	65	46			mml-miR-221-3p	1688	632	344	145	378	225	368	381	77
	mml-miR-27a-3p	211	28	1	86	141	30	162	88	17			mml-miR-21-5p	789	484	296	146	377	270	215	445	48
	mml-miR-23b-3p	206	38	28	73	138	35	150	65	46			mml-miR-185-5p	934	470	157	196	583	145	441	407	33
	mml-miR-27b-3p	194	28	1	82	131	30	150	81	16			mml-miR-376b-3p	492	361	109	71	572	127	163	380	36
	mml-miR-126	221	6	19	65	141	20	217	73	1			mml-miR-376a-3p	478	366	112	67	602	123	158	378	39
	mml-miR-203	17	95	21	58	59	74	48	131	70			mml-miR-17-5p	925	278	176	97	223	175	219	256	46
	mml-miR-21-5p	84	34	53	72	36	32	97	69	70			mml-miR-126	357	140	112	98	159	97	210	155	26
	mml-miR-17-5p	174	9	13	19	21	12	77	1	0			mml-let-7g-5p	1547	227	151	109	212	154	192	190	40
	mml-miR-22	54	23	5	25	66	30	69	58	16			mml-miR-423-5p	561	289	120	95	209	63	210	188	37
	mml-miR-26b-5p	174	18	4	28	66	5	83	25	6			mml-miR-320a	539	221	152	87	132	96	127	137	34
	mml-miR-320a	65	31	4	44	32	15	49	80	12			mml-miR-320b	537	221	151	87	132	95	127	137	34
	mml-miR-320b	65	31	4	44	31	15	49	80	12			mml-let-7b-5p	546	198	164	93	156	102	228	173	29
	mml-miR-142-3p	78	8	14	14	22	7	43	5	0			mml-miR-22	383	234	90	43	154	72	140	206	33
	mml-let-7i-5p	84	30	12	27	48	4	66	34	6			mml-miR-486-5p	1376	367	128	131	155	70	168	173	24
	mml-miR-423-5p	116	10	19	22	27	7	68	12	0			mml-miR-106b-5p	596	141	89	53	232	115	89	149	21
	mml-miR-221-3p	30	23	5	11	26	3	34	12	8			mml-miR-30d-5p	236	123	132	26	65	101	78	82	21
	mml-miR-451	350	80	36	14	15	14	52	7	6			mml-miR-382-5p	175	121	60	12	88	39	63	96	14
	mml-miR-376c-3p	37	1	10	5	17	2	28	13	0			mml-miR-361-5p	214	147	109	38	127	88	99	127	25
	mml-miR-484	34	5	18	16	21	4	18	2	0			mml-miR-409-3p	209	130	60	19	122	32	71	94	15
	mml-miR-184	5	247	0	23	96	6	5	9	8			mml-miR-146a-5p	284	217	152	47	91	80	96	132	16
	mml-miR-151-5p	64	1	6	22	17	3	51	8	3			mml-miR-146b-5p	272	210	148	47	89	76	95	128	15
	mml-miR-6132	27	31	30	16	18	8	55	49	37			mml-let-7a-5p	600	183	107	61	103	59	130	164	37
	mml-miR-185-5p	42	2	3	2	5	5	39	9	0			mml-let-7c-5p	595	183	107	62	103	60	131	164	38
	mml-miR-106b-5p	57	10	6	18	10	1	17	6	0			mml-miR-154-5p	223	127	40	16	82	32	44	109	18
	mml-miR-376b-3p	9	0	9	1	8	3	23	11	0			mml-miR-6529-5p	138	127	44	20	91	35	85	112	15
	mml-miR-376a-3p	9	0	11	1	10	3	24	11	0			mml-miR-484	440	109	94	22	97	46	192	86	31
	mml-let-7e-5p	60	8	1	11	26	2	29	26	0			mml-miR-186-5p	366	91	75	31	89	55	50	73	10
	mml-miR-486-5p	73	16	1	3	5	0	26	0	1			mml-let-7i-5p	401	153	58	49	145	38	112	128	14
	mml-miR-1-3p	8	155	7	11	36	0	3	11	0			mml-miR-24-3p	373	101	66	43	67	49	170	114	22
	mml-miR-24-3p	31	1	1	1	10	2	28	27	4			mml-miR-223	152	60	17	27	87	29	50	63	19
	mml-miR-146a-5p	14	5	6	11	16	2	16	8	0			mml-miR-26b-5p	186	60	71	25	75	70	64	76	8
	mml-miR-10a-5p	55	0	6	24	24	3	44	27	6			mml-miR-425	178	105	53	23	56	30	52	76	20
	mml-miR-146b-5p	14	5	3	11	14	2	16	7	0			mml-miR-187-3p	133	78	29	16	87	15	88	59	8
	mml-miR-205	2	16	4	10	14	8	7	28	4			mml-miR-377-3p	119	42	27	9	50	41	12	39	7
	mml-miR-28-5p	20	1	7	6	15	0	23	3	0			mml-miR-144	789	135	22	64	82	46	10	67	6
	mml-miR-30d-5p	28	2	0	14	7	1	31	2	0			mml-miR-222-3p	268	44	61	25	32	40	52	40	9
	mml-miR-127-3p	3	3	0	2	2	0	3	0	0			mml-let-7d	211	58	51	30	47	32	65	64	16
	mml-miR-100-5p	2	355	0	0	4	0	5	0	0			mml-let-7f-5p	277	85	26	21	48	22	54	100	8
	mml-miR-181a-5p	21	5	0	10	8	1	16	0	7			mml-miR-151-5p	92	92	30	19	60	23	76	61	8
	mml-miR-107-3p	13	8	0	4	18	2	22	5	8			mml-miR-181a-5p	85	51	82	17	32	60	32	45	18
	mml-miR-361-5p	20	6	5	0	10	0	10	3	2			mml-miR-323b-3p	85	38	21	9	37	18	24	49	2
	mml-miR-29b-3p	38	1	6	6	11	1	24	4	0			mml-miR-25	337	100	34	28	45	24	62	63	15
	mml-miR-98	16	1	0	2	6	4	4	8	0			mml-miR-380-3p	65	48	19	7	45	28	22	54	4
	mml-miR-103-3p	12	3	0	4	15	2	22	0	7			mml-miR-140-5p	71	80	36	12	55	25	94	58	9
	mml-miR-187-3p	0	0	0	0	3	2	14	1	0			mml-miR-337-5p	137	48	15	17	52	20	48	77	7
	mml-miR-382-5p	10	3	4	0	2	1	4	4	4			mml-miR-369-3p	110	53	15	4	27	20	12	46	4
	mml-miR-409-3p	0	4	0	2	10	0	8	0	0			mml-miR-106a-5p	126	44	32	18	74	30	24	29	3
	mml-miR-186-5p	14	0	2	9	11	0	8	11	2			mml-miR-10a-5p	82	51	41	19	26	25	42	39	9
	mml-miR-18b	16	0	5	1	2	0	19	0	0			mml-miR-487b-3p	115	19	26	4	34	24	38	17	12
	mml-miR-15b-5p	13	6	0	5	0	3	5	5	0			mml-miR-369-5p	107	56	22	11	54	11	39	41	3
	mml-miR-29c-3p	20	0	4	8	6	1	16	4	0			mml-miR-421	47	40	10	11	44	11	31	31	1
	mml-miR-28-3p	6	0	0	1	6	0	6	6	0			mml-miR-151-3p	37	58	19	8	84	18	41	48	7
	mml-miR-6529-5p	5	0	0	0	1	1	13	0	0			mml-miR-29b-3p	143	52	18	30	22	23	39	38	9
	mml-miR-7	2	48	0	1	10	0	5	3	0			mml-miR-130b-3p	85	45	20	13	25	23	53	34	3
	mml-miR-140-5p	10	0	0	3	10	0	9	2	3			mml-miR-29c-3p	133	52	17	27	26	21	34	34	8
	mml-miR-10b-5p	36	0	0	11	13	0	16	0	0			mml-miR-889-3p	58	45	11	5	54	8	19	40	2
	mml-miR-18a-5p	16	0	5	1	2	0	5	0	0			mml-miR-127-3p	39	30	12	7	29	14	31	21	4
	mml-miR-155	7	4	0	1	9	0	10	1	0			mml-miR-432-5p	45	15	18	4	33	10	35	17	5
	mml-miR-206	1	14	0	11	27	1	18	5	2			mml-miR-18b	148	33	14	15	36	17	26	38	5
	mml-miR-487b-3p	1	0	0	1	0	0	5	0	2			mml-miR-122a-5p	179	68	200	40	9	51	25	33	14
	mml-miR-106a-5p	8	0	13	1	5	0	0	0	0			mml-miR-92a-3p	139	63	20	20	24	15	22	33	11
	mml-miR-29a-3p	24	6	0	5	20	3	5	5	0			mml-miR-199a-3p	191	104	61	21	46	35	17	40	2
	mml-miR-144	23	23	2	6	7	1	10	0	0			mml-miR-145-5p	132	67	79	41	66	84	26	37	24
	mml-miR-222-3p	4	3	0	3	6	0	2	1	0			mml-miR-142-3p	32	49	17	9	69	13	28	41	8
	mml-miR-99a-5p	18	5	0	0	23	0	4	1	2			mml-miR-20a-5p	292	24	26	8	25	25	12	33	5
	mml-miR-423-3p	9	1	0	0	8	1	1	0	3			mml-miR-340-5p	36	36	10	7	29	12	12	33	5
	mml-miR-181b-5p	10	3	13	0	2	1	4	0	0			mml-miR-143-3p	210	94	69	40	84	62	18	72	6
	mml-miR-425	9	0	1	3	0	2	3	1	0			mml-miR-543-3p	46	27	20	2	17	9	17	14	6
	mml-miR-223	4	4	0	1	2	1	12	0	0			mml-miR-654-3p	48	33	11	6	38	7	19	30	1
	mml-miR-125b-5p	2	19	0	6	7	2	8	0	0			mml-miR-378d	92	79	47	22	51	29	33	33	5
	mml-miR-30a-3p	15	1	0	1	4	0	9	1	0			mml-miR-107-3p	189	35	30	29	29	19	51	50	5
	mml-miR-154-5p	3	0	0	1	1	0	5	0	0			mml-miR-103-3p	189	35	31	29	29	19	51	50	5
	mml-miR-130a-3p	2	4	0	2	12	0	10	11	8			mml-miR-29a-3p	92	38	34	30	23	26	20	33	9
	mml-miR-454-3p	6	0	0	0	0	0	4	5	0			mml-miR-28-5p	38	29	8	17	21	17	34	19	6
	mml-miR-30a-5p	12	3	0	10	6	0	8	0	0			mml-miR-28-3p	24	19	21	6	32	17	29	18	8
	mml-miR-125a-5p	19	2	0	6	4	1	2	3	0			mml-miR-18a-5p	119	26	14	11	29	17	16	26	3
	mml-miR-20a-5p	7	3	8	0	3	1	2	3	0			mml-miR-30a-3p	34	26	19	10	34	20	12	12	0
	mml-miR-340-5p	1	0	0	0	0	0	4	0	0			mml-miR-181b-5p	27	18	23	6	18	16	13	16	5
	mml-miR-652	0	0	0	0	0	0	8	0	3			mml-miR-423-3p	133	9	20	14	14	13	25	8	16
	mml-miR-486-3p	13	3	0	0	1	1	5	0	0			mml-miR-99a-5p	121	47	33	17	21	33	27	36	7
	mml-miR-378d	2	1	0	3	0	0	2	0	0			mml-miR-134-5p	49	23	12	2	19	6	20	15	5
	mml-miR-1260b	0	0	1	0	6	11	0	1	0			mml-miR-206	71	107	130	38	52	46	12	12	9
	mml-miR-151-3p	2	0	0	0	3	1	2	6	0			mml-miR-20b-5p	43	18	13	11	29	14	16	19	3
	mml-miR-335-5p	16	0	6	0	1	2	3	1	0			mml-miR-381-3p	27	13	11	3	28	13	4	14	2
	mml-miR-421	4	0	0	0	0	0	5	0	0			mml-miR-652	67	35	5	12	26	7	29	18	3
	mml-miR-139-5p	22	0	0	1	9	1	5	6	0			mml-miR-335-5p	40	48	15	11	13	10	6	16	1
	mml-miR-429-3p	1	6	0	0	6	3	0	0	0			mml-miR-15b-5p	124	32	5	16	15	13	25	22	3
	mml-miR-92a-3p	2	1	1	2	6	0	2	0	0			mml-miR-598-3p	79	33	6	2	14	7	13	15	2
	mml-miR-130b-3p	0	6	0	1	0	0	0	0	0			mml-miR-128a-3p	66	9	12	3	9	7	7	21	6
	mml-miR-122a-5p	16	10	0	5	0	2	1	0	2			mml-miR-210-3p	49	10	7	5	17	12	25	10	4
	mml-miR-30c-5p	6	0	0	3	2	0	9	0	0			mml-miR-433-3p	25	7	5	0	17	5	6	11	2
	mml-miR-377-3p	0	0	0	2	0	0	5	0	0			mml-miR-101-3p	59	25	11	5	28	6	6	17	1
	mml-miR-186-3p	3	7	6	2	8	5	3	0	9			mml-miR-128b-3p	63	7	10	3	9	5	7	18	3
	mml-miR-369-5p	1	0	0	0	0	0	0	0	0			mml-miR-339-3p	66	11	8	8	8	4	19	11	3
	mml-miR-150-5p	11	1	4	1	5	1	3	0	0			mml-miR-197-3p	20	19	6	3	10	2	12	13	5
	mml-miR-15a-5p	7	2	1	5	1	0	0	0	0			mml-miR-486-3p	130	36	13	11	9	13	9	12	4
	mml-miR-432-5p	0	0	0	0	2	1	0	0	0			mml-miR-17-3p	42	15	8	8	25	5	18	21	1
	mml-miR-128a-3p	4	3	19	0	0	0	3	7	0			mml-miR-342-3p	28	13	48	7	11	12	1	2	4
	mml-miR-142-5p	5	0	0	0	4	0	2	0	0			mml-miR-142-5p	21	7	10	1	10	7	2	6	0
	mml-miR-342-3p	11	0	12	0	1	0	2	0	0			mml-miR-323a-3p	21	11	5	3	15	4	7	15	0
	mml-miR-20b-5p	3	0	3	1	0	0	2	0	0			mml-miR-19b	53	14	3	8	6	3	7	13	0
	mml-miR-409-5p	0	0	0	0	0	1	4	0	0			mml-miR-627-5p	30	20	3	3	13	5	6	11	0
	mml-miR-190a-5p	10	0	1	0	8	0	5	0	1			mml-miR-30a-5p	40	21	12	7	13	11	11	16	0
	mml-miR-199a-3p	8	2	0	0	2	0	1	1	1			mml-miR-148a-3p	25	10	1	3	10	3	7	11	0
	mml-miR-369-3p	3	0	0	0	0	0	3	0	0			mml-miR-98	47	8	4	3	6	4	6	7	0
	mml-miR-1249	1	0	1	2	0	0	5	0	1			mml-miR-10b-5p	62	31	27	4	4	11	8	14	3
	mml-miR-143-3p	6	4	0	0	4	0	2	3	0			mml-miR-30c-5p	19	2	5	2	14	6	7	3	1
	mml-miR-337-5p	1	0	0	0	4	0	4	1	0			mml-miR-660-5p	10	10	8	3	9	8	7	10	0
	mml-miR-380-3p	0	0	0	0	0	1	0	0	0			mml-miR-532-5p	10	15	9	2	9	4	5	7	4
	mml-miR-370-3p	0	2	6	0	0	0	2	2	1			mml-miR-150-5p	9	9	8	1	2	5	4	4	1
	mml-miR-93-5p	0	0	13	0	4	0	2	0	0			mml-miR-331-3p	10	4	9	2	8	6	15	3	1
	mml-miR-875-5p	0	2	0	3	1	0	1	5	5			mml-miR-15a-5p	74	18	10	5	9	6	8	8	0
	mml-miR-128b-3p	4	0	19	0	0	0	1	7	0			mml-miR-495-3p	26	12	0	1	5	4	0	11	0
	mml-miR-25	5	11	0	1	0	0	1	0	0			mml-miR-181a-3p	11	9	1	1	7	3	10	10	0
	mml-miR-31-5p	0	14	2	1	2	1	3	4	6			mml-miR-30e-5p	15	9	7	2	7	3	1	6	2
	mml-miR-323b-3p	4	0	0	0	0	0	0	0	0			mml-miR-7	44	7	6	2	8	5	3	7	3
	mml-miR-542-3p	1	3	1	1	1	2	3	0	1			mml-miR-130a-3p	16	6	6	3	3	4	4	7	0
	mml-miR-638	1	3	0	0	1	1	0	4	7			mml-miR-378a	29	21	10	3	17	7	8	9	1
	mml-miR-134-5p	2	0	0	1	0	0	1	0	0			mml-miR-139-5p	17	14	16	5	15	15	7	20	4
	mml-miR-101-3p	4	0	0	5	1	1	6	0	0			mml-miR-93-5p	13	22	7	2	42	3	9	6	1
	mml-miR-498	0	0	10	0	0	1	2	0	0			mml-miR-100-5p	47	22	15	11	3	9	7	11	3
	mml-miR-9-5p	0	13	0	0	0	0	0	0	0			mml-miR-409-5p	13	2	3	0	7	6	10	5	2
	mml-miR-657	2	2	4	1	0	0	6	4	4			mml-miR-539	5	5	2	1	4	1	4	4	0
	mml-miR-654-3p	2	2	4	0	0	0	0	0	0			mml-miR-299-3p	14	6	1	1	4	1	1	6	1
	mml-miR-361-3p	5	0	0	3	2	0	0	0	0			mml-miR-431	5	7	0	0	5	3	5	5	1
	mml-miR-193a-5p	12	0	4	4	3	1	2	4	1			mml-miR-324-5p	12	4	2	2	6	1	12	1	0
	mml-miR-339-3p	7	0	0	0	2	0	2	0	0			mml-miR-331-5p	43	11	2	1	7	2	5	8	0
	mml-miR-548c	2	4	0	3	2	0	0	16	1			mml-miR-132-3p	12	5	10	1	4	6	2	6	1
	mml-miR-200a-3p	1	1	0	0	0	3	0	0	0			mml-miR-1249	19	4	9	8	6	9	3	1	2
	mml-miR-132-3p	4	0	0	0	1	0	9	1	0			mml-miR-502-3p	10	3	11	3	5	5	4	6	0
	mml-miR-374b-5p	5	0	0	0	1	0	3	0	0			mml-miR-339-5p	16	5	1	5	1	2	7	3	0
	mml-miR-889-3p	1	0	0	0	1	0	1	0	0			mml-miR-203	14	8	2	5	11	6	2	12	0
	mml-miR-331-3p	0	3	0	0	4	0	2	3	0			mml-miR-376a-2-5p	6	6	1	0	5	2	4	5	0
	mml-miR-197-3p	0	0	0	1	0	1	1	0	0			mml-miR-136	9	1	1	0	5	1	4	0	1
	mml-miR-543-3p	1	0	0	0	0	1	0	0	0			mml-miR-181d	6	3	0	0	4	4	3	1	2
	mml-miR-99b-5p	3	1	0	0	0	2	2	0	0			mml-miR-493-3p	11	6	2	1	11	2	6	8	0
	mml-miR-1224-5p	1	1	15	2	0	2	4	0	0			mml-miR-498	9	4	6	11	2	10	4	0	11
	mml-miR-196b-5p	1	0	0	1	0	0	4	1	0			mml-miR-19a-3p	25	4	2	0	3	1	3	5	0
	mml-miR-148a-3p	0	0	0	0	4	1	2	3	1			mml-miR-4446-3p	7	5	4	1	5	1	7	4	0
	mml-miR-7176-3p	0	0	0	0	1	1	0	2	3			mml-miR-140-3p	6	3	5	2	8	1	3	6	1
	mml-miR-363-5p	0	1	1	0	1	0	2	1	1			mml-miR-493-5p	11	3	0	2	3	3	0	3	0
	mml-miR-181d	0	6	0	0	0	0	5	0	0			mml-miR-93-3p	7	3	7	0	3	2	5	3	1
	mml-miR-330-3p	0	0	0	0	0	0	0	0	0			mml-miR-196b-5p	3	4	2	0	3	3	6	0	0
	mml-miR-339-5p	2	0	0	1	2	0	0	0	0			mml-miR-605	7	2	1	1	0	1	1	2	0
	mml-miR-769-5p	1	1	0	0	6	0	5	1	0			mml-miR-338-5p	2	4	2	0	4	2	6	2	0
	mml-miR-411-5p	1	2	0	0	2	0	0	0	0			mml-miR-3200-3p	0	3	4	2	1	7	0	1	4
	mml-miR-125a-3p	6	0	0	2	0	1	7	0	0			mml-miR-148a-5p	8	6	4	1	0	4	2	5	0
	mml-miR-145-5p	2	2	0	0	0	0	0	2	0			mml-miR-411-5p	10	3	0	2	2	2	0	3	0
	mml-miR-598-3p	0	3	0	0	0	0	1	2	2			mml-miR-513a	0	0	0	0	0	0	0	1	0
	mml-miR-124a-3p	0	12	0	8	0	0	3	0	0			mml-miR-574	3	5	5	0	0	1	0	2	1
	mml-miR-95-3p	5	1	0	5	3	0	1	2	1			mml-miR-155	2	1	2	0	2	3	3	4	0
	mml-miR-7195-3p	4	0	1	1	2	0	0	0	1			mml-miR-9-3p	15	9	0	1	14	0	0	11	0
	mml-miR-195-5p	1	0	0	0	2	0	0	0	0			mml-miR-1180-3p	5	4	0	2	2	1	4	2	0
	mml-miR-30e-5p	2	3	0	0	0	0	3	0	0			mml-miR-1271-5p	12	2	1	2	1	0	5	3	0
	mml-miR-200c-3p	0	2	0	0	0	0	0	5	2			mml-miR-377-5p	7	1	1	0	5	1	2	2	2
	mml-miR-762	1	1	0	1	0	0	1	0	0			mml-miR-513b	0	0	1	0	0	0	0	0	0
	mml-miR-433-3p	0	0	0	1	0	0	0	0	0			mml-miR-330-3p	5	1	1	0	0	1	3	1	0
	mml-miR-153-2-5p	0	0	1	0	1	0	1	0	3			mml-miR-95-3p	3	11	8	0	1	5	0	2	0
	mml-miR-340-3p	0	0	0	0	0	0	0	0	0			mml-miR-205	8	3	2	4	5	1	1	23	1
	mml-miR-1180-3p	5	0	0	0	0	0	0	0	0			mml-miR-410-3p	2	1	0	0	5	0	0	4	0
	mml-miR-185-3p	6	0	0	1	2	0	0	0	0			mml-miR-9-3-3p	15	8	0	1	14	0	0	9	0
	mml-miR-324-5p	3	0	0	0	0	0	0	0	2			mml-miR-15b-3p	25	4	1	0	1	1	2	6	0
	mml-miR-17-3p	0	0	0	1	0	0	0	0	0			mml-miR-485-5p	5	1	2	2	2	0	3	2	1
	mml-miR-518c-5p	0	0	4	0	0	0	0	0	0			mml-miR-199a	7	3	2	2	3	1	3	2	0
	mml-miR-296-3p	0	0	4	0	0	0	0	1	0			mml-miR-199a-5p	7	3	2	2	3	1	3	2	0
	mml-miR-381-3p	0	0	0	0	0	0	1	0	1			mml-miR-1-3p	17	6	10	2	10	11	0	1	4
	mml-miR-210-3p	2	0	0	0	0	0	2	0	0			mml-let-7e-5p	7	1	1	1	1	0	1	5	0
	mml-miR-4446-3p	0	0	0	0	0	0	0	0	0			mml-miR-7195-3p	5	1	7	1	1	3	1	0	1
	mml-miR-519a	0	0	4	0	0	0	0	0	0			mml-miR-92b-3p	12	4	1	1	2	3	2	4	1
	mml-miR-671-5p	0	0	0	0	0	0	1	2	0			mml-miR-99b-5p	5	3	4	0	1	0	4	2	0
	mml-let-7b-3p	0	0	3	3	1	0	1	0	0			mml-miR-665	5	0	4	1	5	1	3	4	0
	mml-miR-140-3p	0	0	0	2	2	0	4	0	1			mml-miR-188-5p	6	5	3	1	2	1	4	4	1
	mml-miR-323a-3p	0	0	0	0	0	0	1	0	0			mml-miR-494-3p	7	1	2	0	1	0	0	0	1
	mml-miR-605	0	0	4	1	0	0	1	0	0			mml-miR-374b-5p	5	0	0	3	4	0	0	4	0
	mml-miR-675-3p	0	0	0	2	0	1	0	0	5			mml-miR-148b-3p	7	2	1	0	3	2	0	0	0
	mml-miR-92b-3p	3	1	0	2	0	0	1	0	0			mml-miR-125b-5p	13	6	2	2	3	3	1	2	0
	mml-miR-19a-3p	0	1	0	0	2	1	0	0	0			mml-miR-485-3p	5	0	1	0	0	0	0	1	1
	mml-miR-193b-3p	4	0	2	0	0	1	0	0	0			mml-miR-361-3p	2	1	1	0	4	1	4	1	0
	mml-miR-495-3p	5	0	0	0	0	0	0	0	3			mml-miR-125a-5p	8	1	5	2	3	0	6	1	0
	mml-miR-523b	0	0	4	0	0	0	0	0	0			mml-miR-21-3p	0	0	2	0	2	0	4	0	0
	mml-miR-1227	2	0	0	0	0	0	0	2	1			mml-miR-638	9	3	0	4	0	5	5	5	4
	mml-miR-138-5p	0	0	0	0	0	0	1	0	0			mml-miR-363-3p	1	2	1	0	4	1	3	0	0
	mml-miR-663	0	0	0	1	0	0	0	0	0			mml-miR-877-5p	3	3	1	1	1	0	3	0	0
	mml-miR-7204-3p	0	0	0	0	0	0	1	2	0			mml-miR-495-5p	3	1	1	0	1	0	0	1	0
	mml-let-7f-3p	0	1	0	0	1	1	2	0	1			mml-miR-382-3p	5	2	2	0	0	0	0	1	0
	mml-miR-365-3p	2	0	0	6	0	1	5	1	0			mml-miR-214-3p	8	5	5	2	3	4	0	2	4
	mml-miR-493-5p	0	0	0	0	0	0	0	0	0			mml-miR-32-5p	15	1	1	0	0	0	0	2	0
	mml-miR-154-3p	0	0	0	0	0	0	0	0	0			mml-miR-628-3p	3	3	1	1	0	0	3	4	0
	mml-miR-183-5p	0	2	0	0	0	0	0	3	1			mml-miR-370-3p	2	1	2	1	1	1	3	0	1
	mml-miR-34c-5p	0	5	0	0	0	0	0	0	0			mml-miR-7180-3p	2	2	0	0	0	0	2	0	0
	mml-miR-431	2	0	0	0	0	0	0	0	0			mml-miR-656-3p	1	3	1	0	0	0	0	2	0
	mml-miR-654-5p	0	0	0	0	0	0	3	0	2			mml-miR-375	7	0	4	1	4	3	1	0	1
	mml-miR-136	0	0	0	0	0	0	0	0	0			mml-miR-500a-3p	2	0	1	0	5	1	0	3	0
	mml-miR-299-3p	0	0	0	0	0	0	1	0	0			mml-miR-4766-3p	4	0	1	2	1	0	1	3	0
	mml-miR-505-5p	6	0	0	0	0	0	0	0	0			mml-miR-181c-5p	1	1	1	1	1	1	0	1	0
	mml-miR-573	1	0	0	0	1	0	0	0	0			mml-miR-193a-5p	10	4	3	5	2	1	2	5	0
	mml-miR-874-5p	0	4	0	0	0	0	0	0	0			mml-miR-187-5p	1	0	0	1	2	1	1	4	0
	mml-miR-149-3p	0	0	0	1	1	0	0	1	0			mml-miR-454-3p	1	3	2	0	1	1	1	1	1
	mml-miR-181a-3p	0	0	0	0	0	0	0	0	0			mml-miR-214-5p	1	0	0	1	0	0	2	1	0
	mml-miR-127-5p	0	0	0	0	0	0	0	0	0			mml-miR-145-3p	6	2	6	2	1	1	1	3	0
	mml-miR-137-3p	0	9	0	0	0	0	0	0	0			mml-miR-184	3	3	4	1	1	8	0	2	7
	mml-miR-196a-5p	0	5	0	1	0	0	0	0	0			mml-miR-192-5p	5	3	3	1	0	1	2	2	0
	mml-miR-27b-5p	0	0	0	0	0	0	0	10	0			mml-miR-296-3p	2	1	0	1	1	1	0	1	0
	mml-miR-520a-3p	1	0	1	1	0	1	1	0	0			mml-miR-337-3p	3	2	0	0	1	0	0	3	0
	mml-miR-532-5p	5	0	0	0	0	0	0	0	0			mml-miR-671-5p	7	0	1	0	3	1	2	0	0
	mml-miR-548f	2	0	0	0	0	0	0	0	3			mml-miR-299-5p	3	0	0	0	0	0	1	2	0
	mml-miR-7170-3p	0	1	2	0	1	2	2	0	2			mml-miR-505-3p	4	1	2	0	1	0	0	1	1
	mml-miR-92b-5p	0	0	3	2	2	1	0	0	0			mml-miR-627-3p	2	1	0	1	0	0	0	1	0
	mml-miR-224-5p	6	0	2	0	0	0	2	1	0			mml-miR-191-3p	4	2	0	0	2	0	1	0	0
	mml-miR-378a	1	1	0	0	0	0	2	0	0			mml-miR-376a-1-5p	3	1	0	0	2	1	0	0	0
	mml-miR-485-5p	0	0	0	0	0	0	0	0	0			mml-miR-411-3p	3	1	0	0	2	1	0	0	0
	mml-miR-7205-5p	0	3	0	0	0	0	0	0	0			mml-miR-654-5p	1	1	0	0	2	0	1	0	4
	mml-miR-365-1-5p	0	0	1	2	0	0	0	0	0			mml-miR-1306-5p	1	0	0	0	0	0	0	0	0
	mml-miR-487b-5p	0	3	1	0	1	0	0	0	0			mml-miR-329-3p	0	1	0	0	1	1	0	1	0
	mml-miR-627-5p	0	0	0	1	0	0	2	0	0			mml-miR-505-5p	5	5	2	0	1	0	1	1	1
	mml-miR-199a	0	0	0	0	0	0	3	0	0			mml-miR-503-5p	11	3	0	0	2	0	0	2	0
	mml-miR-199a-5p	0	0	0	0	0	0	3	0	0			mml-miR-496	5	0	1	0	0	0	1	0	0
	mml-miR-377-5p	0	2	0	0	0	0	0	0	0			mml-miR-127-5p	1	0	0	0	0	0	0	1	1
	mml-miR-493-3p	0	0	0	0	0	0	3	0	0			mml-miR-543-5p	2	3	0	0	0	1	4	0	0
	mml-miR-502-3p	0	3	0	0	0	0	0	0	0			mml-miR-190b	7	1	4	0	1	1	1	3	0
	mml-miR-93-3p	0	2	0	1	0	0	0	0	0			mml-miR-195-5p	5	6	0	0	0	3	0	1	0
	mml-miR-9-3p	0	2	0	0	0	0	0	0	0			mml-miR-186-3p	6	2	0	1	1	0	1	1	0
	mml-miR-940	0	2	0	0	0	0	1	0	0			mml-miR-215-5p	3	3	1	1	4	0	0	1	0
	mml-miR-338-3p	5	0	0	0	2	0	2	0	0			mml-miR-30b-5p	2	1	1	0	1	0	0	0	0
	mml-miR-4446-5p	1	0	0	0	0	0	1	0	0			mml-miR-532-3p	2	2	1	0	1	0	0	0	0
	mml-miR-449a-3p	0	13	0	0	0	0	0	0	0			mml-miR-6132	2	3	2	1	2	2	0	2	1
	mml-miR-574	0	0	0	0	0	0	0	0	0			mml-miR-106b-3p	13	0	1	1	0	0	1	0	0
	mml-miR-1271-5p	0	0	0	0	0	0	0	0	0			mml-miR-429-3p	1	0	0	0	1	1	0	4	0
	mml-miR-148a-5p	0	0	0	0	1	1	0	0	0			mml-miR-363-5p	1	2	2	2	0	0	2	0	0
	mml-miR-19b	0	0	0	0	0	0	0	0	0			mml-miR-424-5p	9	1	0	3	0	0	0	1	0
	mml-miR-34a-5p	0	0	0	1	0	0	0	0	0			mml-miR-550-5p	0	0	0	1	0	0	0	0	0
	mml-miR-509	0	0	0	0	0	0	0	1	1			mml-miR-936	3	0	8	0	0	4	1	0	5
	mml-miR-541-3p	0	0	0	0	2	0	0	0	0			mml-miR-510-5p	0	0	0	0	0	0	0	1	0
	mml-miR-553	0	0	0	0	0	0	0	0	0			mml-miR-676-3p	7	4	2	1	0	2	0	0	1
	mml-miR-148b-3p	2	0	0	0	0	0	1	0	0			mml-miR-125a-3p	3	1	2	0	0	0	1	1	0
	mml-miR-27a-5p	0	0	0	0	0	0	0	0	0			mml-miR-590-5p	0	3	0	0	0	0	0	2	0
	mml-miR-374a-5p	0	0	2	0	1	0	0	0	0			mml-miR-590-3p	1	3	0	0	0	0	0	0	0
	mml-miR-375	1	2	0	0	0	0	0	0	0			mml-miR-338-3p	0	0	1	0	1	0	2	0	0
	mml-miR-708-5p	0	0	0	0	0	0	0	4	0			mml-miR-152-3p	4	5	1	0	0	1	0	2	0
	mml-miR-7176-5p	0	3	0	0	1	0	0	0	0			mml-miR-4766-5p	0	1	0	0	2	1	0	1	0
	mml-miR-1251-3p	0	0	0	1	1	0	0	0	0			mml-miR-200a-3p	0	0	0	0	0	3	0	4	0
	mml-miR-149-5p	0	2	0	0	0	0	3	0	0			mml-miR-138-5p	1	0	0	1	0	1	0	0	0
	mml-miR-338-5p	0	0	0	0	0	0	0	0	0			mml-miR-154-3p	3	1	0	0	1	0	0	1	0
	mml-miR-379-5p	0	0	0	0	0	0	1	0	0			mml-miR-376b-5p	1	0	0	0	0	1	0	0	0
	mml-miR-424-5p	0	0	0	0	0	0	0	0	0			mml-miR-514b-5p	0	0	0	0	0	0	0	0	0
	mml-miR-497-3p	1	1	0	0	0	0	0	0	0			mml-miR-940	1	4	1	0	0	0	2	4	1
	mml-miR-503-5p	0	0	0	0	2	0	0	0	0			mml-miR-221-5p	1	1	0	1	1	0	0	0	0
	mml-miR-521	0	0	0	0	1	0	0	0	0			mml-miR-196a-5p	6	1	0	2	0	0	2	0	0
	mml-miR-7164-3p	3	0	0	1	0	0	2	0	0			mml-miR-365-3p	4	3	1	0	0	1	1	0	0
	mml-miR-9-3-3p	0	2	0	0	0	0	0	0	0			mml-miR-376c-5p	1	0	0	0	0	1	0	0	0
	mml-miR-135b-5p	0	0	0	0	0	0	0	0	2			mml-miR-301a-3p	4	0	0	0	1	0	0	0	0
	mml-miR-141-3p	0	0	0	0	5	0	0	0	0			mml-miR-362-3p	1	1	0	0	0	0	0	2	0
	mml-miR-181c-5p	0	1	1	0	0	0	0	0	0			mml-miR-7180-5p	0	0	0	0	0	0	0	3	0
	mml-miR-192-5p	0	0	0	1	0	0	0	0	1			mml-miR-204-5p	3	0	0	0	0	0	0	0	0
	mml-miR-193a-3p	3	0	0	0	0	0	2	0	0			mml-miR-6127	1	1	4	1	0	0	0	0	0
	mml-miR-208a-5p	0	0	0	0	0	0	0	0	0			mml-miR-1185-3p	0	0	1	0	0	0	0	0	1
	mml-miR-214-3p	0	0	0	0	1	0	2	0	0			mml-miR-1185-5p	1	2	0	0	0	1	0	1	0
	mml-miR-221-5p	0	0	0	0	0	0	0	0	0			mml-miR-296-5p	2	1	0	0	0	0	0	0	0
	mml-miR-323a-5p	0	0	0	0	0	0	0	0	0			mml-miR-769-5p	0	1	1	0	1	2	0	0	0
	mml-miR-384	0	1	0	0	1	0	0	0	0			mml-miR-1304	5	0	0	0	1	0	0	1	0
	mml-miR-511-3p	0	0	0	0	0	0	0	0	0			mml-miR-545	1	0	0	0	0	1	0	2	0
	mml-miR-518d-3p	0	0	0	0	0	0	0	0	1			mml-miR-942-5p	1	1	0	0	0	0	0	0	1
	mml-miR-548d-3p	0	1	0	0	0	0	0	2	0			mml-miR-185-3p	0	0	0	0	0	1	1	0	0
	mml-miR-7190-3p	0	0	0	1	1	0	0	0	0			mml-miR-656-5p	1	1	0	0	0	0	3	0	2
	mml-miR-877-3p	0	0	0	0	0	0	1	0	2			mml-miR-342-5p	0	0	1	0	1	0	0	2	1
	mml-miR-1245-3p	3	1	0	0	0	0	0	0	0			mml-miR-34a-5p	0	0	0	1	1	0	0	0	0
	mml-miR-129-1-3p	0	2	0	0	1	0	0	2	0			mml-miR-10b-3p	4	2	0	0	0	2	0	0	0
	mml-miR-1306-5p	0	0	0	0	0	0	0	0	0			mml-miR-584-5p	6	0	0	0	0	0	0	1	0
	mml-miR-135b-3p	0	0	0	0	0	0	0	1	0			mml-miR-16-2-3p	5	1	0	1	1	0	0	0	0
	mml-miR-152-3p	0	0	0	0	0	0	0	0	0			mml-miR-193b-5p	3	1	2	1	0	0	1	2	0
	mml-miR-182	0	0	0	0	0	0	0	1	1			mml-miR-224-5p	0	0	0	0	0	1	1	3	0
	mml-miR-193b-5p	0	1	0	0	0	0	0	0	0			mml-miR-6827-3p	0	0	0	0	0	0	1	2	0
	mml-miR-197-5p	1	0	2	0	0	0	0	1	0			mml-miR-489-3p	0	2	3	0	1	0	0	0	0
	mml-miR-21-3p	0	0	0	0	0	0	0	0	0			mml-miR-7205-5p	0	0	2	0	0	0	0	0	0
	mml-miR-374a-3p	4	0	0	0	0	0	0	0	0			mml-miR-26a-1-3p	0	0	0	0	0	0	0	3	0
	mml-miR-485-3p	0	0	0	0	0	0	0	0	0			mml-miR-517b	1	0	0	4	0	0	2	0	0
	mml-miR-499-5p	0	1	0	0	0	0	2	0	0			mml-miR-875-5p	0	1	2	0	0	1	0	1	0
	mml-miR-513b	0	0	0	0	0	0	2	0	0			mml-miR-499-5p	1	3	0	0	0	1	1	1	0
	mml-miR-518g-5p	0	0	0	0	0	0	0	0	0			mml-miR-657	2	0	1	0	0	1	1	0	0
	mml-miR-550-5p	0	1	0	0	1	0	0	0	0			mml-miR-663	3	0	1	0	1	2	0	0	2
	mml-miR-639	0	0	1	0	0	5	0	0	0			mml-let-7b-3p	2	0	0	0	1	1	0	0	0
	mml-miR-650b	0	0	2	0	0	1	0	0	0			mml-miR-30e-3p	1	0	0	0	1	0	0	0	0
	mml-miR-7185-5p	0	0	0	0	0	0	0	0	0			mml-miR-323a-5p	0	0	1	0	1	1	0	0	0
	mml-miR-939	0	0	0	0	0	0	0	0	0			mml-miR-379-5p	0	0	0	0	0	0	0	0	0
	mml-miR-1226	1	0	0	3	0	1	0	0	0			mml-miR-541-3p	4	1	1	0	0	0	0	0	0
	mml-miR-125b-2-3p	0	0	0	0	0	0	0	0	4			mml-miR-7164-3p	1	0	0	0	0	1	0	1	0
	mml-miR-138-3p	0	0	1	0	0	2	0	0	0			mml-miR-7186-5p	0	0	0	0	0	0	0	0	0
	mml-miR-181c-3p	0	1	0	0	0	0	0	2	0			mml-miR-33b-5p	0	0	1	0	0	0	0	0	0
	mml-miR-204-5p	1	0	0	3	0	0	0	0	0			mml-miR-4796-5p	0	1	0	1	0	2	2	0	0
	mml-miR-219	0	3	0	0	0	0	0	0	0			mml-miR-553	0	0	1	1	0	1	2	0	1
	mml-miR-219-5p	0	3	0	0	0	0	0	0	0			mml-miR-583	0	0	0	0	0	0	0	0	0
	mml-miR-3059-3p	0	0	5	0	0	0	0	0	0			mml-miR-874-3p	1	0	1	0	0	0	0	1	0
	mml-miR-3200-3p	0	2	0	0	0	0	1	0	1			mml-miR-874-5p	0	0	3	2	0	0	1	3	0
	mml-miR-331-5p	0	0	0	0	0	0	0	0	0			mml-miR-197-5p	1	0	0	0	0	0	0	0	0
	mml-miR-422a	1	0	2	0	0	0	0	2	0			mml-miR-320c	1	0	0	0	1	0	0	0	0
	mml-miR-494-5p	0	0	0	0	0	0	0	5	0			mml-miR-7174-5p	0	0	0	0	1	0	0	0	0
	mml-miR-510-5p	0	0	0	0	0	0	0	0	4			mml-miR-1240	0	1	0	1	0	2	0	0	0
	mml-miR-628-3p	0	0	0	0	0	0	0	0	0			mml-miR-125b-2-3p	2	1	0	0	0	0	0	0	0
	mml-miR-7182-3p	0	0	0	0	0	0	0	0	1			mml-miR-153-2-5p	0	0	1	2	0	0	0	0	1
	mml-miR-7190-5p	0	0	0	0	0	0	0	0	0			mml-miR-3173	0	0	0	0	0	0	0	0	0
	mml-miR-7197-3p	0	0	0	0	0	0	1	0	0			mml-miR-497-5p	0	3	0	0	0	0	0	0	0
	mml-miR-1296-5p	0	0	0	0	1	0	0	0	0			mml-miR-519a-5p	0	0	0	2	1	0	1	0	0
	mml-miR-130b-5p	0	1	0	0	0	0	0	0	0			mml-miR-671-3p	2	0	0	0	0	0	2	1	0
	mml-miR-135a-1-3p	0	0	1	0	0	0	0	0	0			mml-miR-887	0	0	1	0	1	1	0	0	0
	mml-miR-24-5p	0	0	0	0	0	0	0	0	0			mml-let-7a-3p	0	0	0	0	0	0	0	0	0
	mml-miR-376b-5p	0	0	0	0	0	0	0	0	0			mml-miR-181c-3p	0	0	0	0	3	0	1	0	0
	mml-miR-489-3p	0	0	0	0	0	0	0	0	0			mml-miR-1226	2	0	1	0	0	0	0	1	0
	mml-miR-495-5p	0	0	0	0	0	0	1	0	0			mml-miR-30b-3p	0	0	0	0	0	0	0	0	0
	mml-miR-542-5p	0	0	0	0	2	0	0	0	0			mml-miR-379-3p	0	1	0	0	1	0	0	1	0
	mml-miR-548d-5p	0	1	0	0	0	0	0	2	0			mml-miR-6827-5p	0	0	0	0	0	0	0	0	0
	mml-miR-650a	0	0	0	0	0	1	0	0	0			mml-miR-762	2	0	2	0	1	1	0	0	2
	mml-miR-650c	0	0	0	0	0	1	0	0	0			mml-miR-942-3p	0	0	0	0	0	0	0	0	0
	mml-miR-6529-3p	0	0	0	0	0	0	0	0	0			mml-miR-193b-3p	1	0	0	0	0	0	1	1	0
	mml-miR-7170-5p	0	0	0	1	0	0	0	0	0			mml-miR-31-5p	2	0	0	0	0	1	0	0	0
	mml-miR-885-5p	3	0	0	0	1	0	0	0	0			mml-miR-374a-5p	1	0	0	0	0	0	0	1	0
	mml-miR-890-3p	0	0	0	0	0	0	0	0	0			mml-miR-424-3p	1	1	1	0	0	0	0	0	0
													mml-miR-511-3p	0	0	3	1	0	0	0	1	0
													mml-miR-877-3p	1	0	0	0	0	0	0	0	0
													mml-miR-190a-5p	0	0	0	0	0	1	0	0	0
													mml-miR-193a-3p	1	1	1	0	0	0	0	0	0
													mml-miR-24-5p	1	0	0	0	0	0	0	1	0
													mml-miR-4446-5p	0	0	0	0	0	0	0	0	0
													mml-miR-450a-5p	2	0	0	0	0	0	0	0	1
													mml-miR-519a	0	0	0	2	1	0	0	0	0
													mml-miR-599-5p	0	0	0	0	0	0	0	0	0
													mml-miR-675-5p	0	0	0	1	0	0	1	0	1
													mml-miR-885-5p	0	0	1	0	0	0	0	0	0
													mml-miR-105-5p	1	0	0	0	0	1	0	1	0
													mml-miR-133b-3p	1	1	1	0	0	1	0	0	0
													mml-miR-133c-3p	1	1	1	0	0	1	0	0	0
													mml-miR-204-3p	0	0	1	2	0	0	0	0	0
													mml-miR-26b-3p	0	0	0	0	0	0	0	0	0
													mml-miR-3154	1	0	0	0	0	1	0	0	0
													mml-miR-370-5p	0	0	0	0	1	0	0	0	0
													mml-miR-433-5p	0	0	0	0	0	0	1	0	0
													mml-miR-512-5p	0	3	0	0	0	0	0	0	0
													mml-miR-514a-5p	0	0	0	0	0	0	0	0	0
													mml-miR-7204-3p	0	0	0	0	1	0	0	0	0
													mml-miR-1224-5p	1	0	0	0	1	0	0	0	0
													mml-miR-1255b	3	0	1	0	0	0	0	0	0
													mml-miR-130b-5p	1	0	0	1	0	1	0	0	0
													mml-miR-150-3p	1	0	0	0	0	0	0	0	0
													mml-miR-208b-3p	0	2	1	0	0	1	0	0	0
													mml-miR-27b-5p	0	0	0	1	0	0	0	0	0
													mml-miR-3146	0	0	0	0	1	0	0	0	0
													mml-miR-324-3p	1	0	0	0	0	0	0	2	0
													mml-miR-508-3p	0	0	0	0	0	0	0	0	0
													mml-miR-518c-5p	0	0	0	2	1	0	0	0	0
													mml-miR-541-5p	0	1	0	0	0	0	0	0	0
													mml-miR-548h-5p	2	0	0	0	0	0	1	0	0
													mml-miR-615-3p	0	1	0	0	0	0	1	0	1
													mml-miR-668	0	0	0	0	0	0	0	0	0
													mml-miR-7186-3p	3	0	0	0	0	0	0	0	0
													mml-miR-1296-5p	0	0	0	0	0	1	0	0	0
													mml-miR-211	0	0	1	0	0	0	0	0	0
													mml-miR-29b-2-5p	1	0	1	0	0	0	0	0	0
													mml-miR-3122	2	0	0	0	0	0	0	0	0
													mml-miR-340-3p	0	0	0	0	1	0	0	0	0
													mml-miR-345	1	0	0	0	0	0	2	0	0
													mml-miR-412-3p	0	0	0	0	0	0	0	0	0
													mml-miR-452-5p	0	0	0	0	0	1	0	0	0
													mml-miR-487b-5p	0	1	0	0	0	0	0	0	0
													mml-miR-628-5p	2	0	0	0	0	0	0	0	0
													mml-miR-675-3p	0	0	0	0	0	0	0	0	0
													mml-miR-7195-5p	0	1	1	0	1	1	1	0	1
													mml-miR-9-5p	0	0	0	0	1	0	0	0	0
													mml-let-7f-3p	1	0	0	0	0	0	0	0	0
													mml-miR-124a-3p	1	0	0	0	0	0	0	0	0
													mml-miR-1277	0	0	0	0	0	0	0	0	0
													mml-miR-128a-5p	0	0	0	0	0	0	0	0	0
													mml-miR-194-5p	0	0	1	0	0	0	0	0	0
													mml-miR-3200-5p	0	1	0	0	0	0	0	0	0
													mml-miR-329-1-5p	0	0	0	0	0	0	0	0	0
													mml-miR-330-5p	1	0	0	0	0	0	1	0	0
													mml-miR-518e	1	0	1	0	0	0	0	0	0
													mml-miR-520a-3p	0	0	0	0	1	0	0	0	0
													mml-miR-544	0	0	0	0	0	0	0	0	0
													mml-miR-548c	0	0	0	0	0	0	0	0	0
													mml-miR-576-3p	0	0	0	0	1	0	0	0	0
													mml-miR-592-5p	0	0	0	0	0	0	0	0	0
													mml-miR-6529-3p	0	0	0	0	0	0	0	0	0
													mml-miR-660-3p	0	0	0	1	1	0	0	0	0
													mml-miR-6794-3p	0	0	0	0	0	0	1	1	0
													mml-miR-92b-5p	0	0	0	0	0	0	1	0	0
													mml-miR-101-1-5p	1	0	0	0	0	0	0	0	0
													mml-miR-1260b	0	0	0	0	0	0	0	0	0
													mml-miR-148b-5p	0	0	0	0	0	0	0	0	0
													mml-miR-149-3p	0	0	0	0	0	0	0	0	0
													mml-miR-18a-3p	1	0	0	0	0	0	0	0	0
													mml-miR-20a-3p	0	0	0	0	0	1	0	0	0
													mml-miR-362-5p	1	2	0	0	0	0	0	0	0
													mml-miR-542-5p	2	0	1	0	0	0	0	0	0
													mml-miR-708-3p	0	0	0	0	0	0	0	0	0
													mml-miR-7176-3p	0	0	1	0	1	0	0	0	1
													mml-miR-758-5p	0	0	0	0	0	0	0	0	0
													mml-miR-141-3p	0	0	0	0	0	0	0	0	0
													mml-miR-210-5p	0	0	0	0	0	1	0	0	0
													mml-miR-216b	0	1	0	0	0	0	0	0	0
													mml-miR-3059-3p	0	0	0	0	0	0	0	0	0
													mml-miR-373	1	0	0	0	0	0	0	0	0
													mml-miR-491-3p	1	0	0	0	0	0	1	0	0
													mml-miR-548j-3p	1	0	0	0	0	0	0	0	0
													mml-miR-5697-5p	0	0	0	0	0	0	0	0	0
													mml-miR-760	0	0	1	0	0	0	0	0	0
