# Supplementary material for: Alterations in Abundance and Compartmentalization of miRNAs in Blood Plasma Extracellular Vesicles and Extracellular Condensates during HIV/SIV Infection and Its Modulation by Antiretroviral Therapy (ART) and Delta-9-Tetrahydrocannabinol (Δ9-THC)
Source: Viruses. 2023 Feb 24;15(3):623. doi: 10.3390/v15030623 (PMC10053514; doi:10.3390/v15030623)
Supplement: Supplementary file 1 [file viruses-15-00623-s001.zip › Supplemental File 6. THC EV and EC raw miRNA counts.xlsx]

## Sheet: THC
	Supplemental file 6. EVs and ECs raw miRNA counts for THC
	EVs												ECs
		Pre			1 MPI			5 MPI						Pre			1 MPI			5 MPI
	miRNA	HN79_EVs	HN39_EVs	HI78_EVs	HN79_EVs	HN39_EVs	HI78_EVs	HN79_EVs	HN39_EVs	HI78_EVs			miRNA	HN79_ECs	HN39_ECs	HI78_ECs	HN79_ECs	HN39_ECs	HI78_ECs	HN79_ECs	HN39_ECs	HI78_ECs
	mml-let-7a-5p	197	1517	364	322	1854	581	250	826	629			mml-miR-16-5p	1107	6908	4643	329	8159	10668	3317	8205	6772
	mml-let-7c-5p	194	1511	364	331	1852	580	253	831	610			mml-miR-191-5p	979	7469	5063	726	8615	10719	2546	7208	17782
	mml-miR-26a-5p	273	1252	252	206	1563	471	210	837	430			mml-miR-27a-3p	827	9560	3712	91	10049	8529	3779	8109	6104
	mml-miR-191-5p	263	753	232	173	904	828	168	455	599			mml-miR-27b-3p	808	9378	3589	90	9869	8295	3693	8009	5943
	mml-let-7f-5p	121	428	99	77	500	323	83	192	238			mml-miR-376c-3p	847	8890	1760	138	11072	4838	3049	7532	3929
	mml-let-7g-5p	98	334	85	85	318	196	50	149	134			mml-miR-451	460	1069	2070	56	1998	7444	472	1037	861
	mml-miR-16-5p	51	351	72	42	348	206	30	180	241			mml-miR-23a-3p	361	3378	1836	162	3013	3464	952	4693	4960
	mml-let-7b-5p	59	351	90	39	433	97	32	174	96			mml-miR-23b-3p	356	3354	1828	160	2978	3446	938	4666	4937
	mml-let-7d	57	253	62	54	275	201	34	136	174			mml-miR-26a-5p	531	2721	2377	104	3071	4380	1481	1170	2863
	mml-miR-23a-3p	52	204	82	38	276	95	32	185	48			mml-miR-221-3p	272	1578	1027	171	2045	2374	760	3626	3049
	mml-miR-27a-3p	41	209	56	28	268	80	30	158	102			mml-miR-21-5p	253	3667	860	21	3525	1667	927	1680	973
	mml-miR-23b-3p	52	202	80	38	274	94	32	185	48			mml-miR-185-5p	221	2803	538	43	2651	1385	893	2229	1050
	mml-miR-27b-3p	41	201	48	21	249	73	27	147	96			mml-miR-376b-3p	223	2572	630	29	2927	1754	788	1989	1208
	mml-miR-126	26	113	49	17	139	73	17	63	66			mml-miR-376a-3p	222	2549	599	28	2915	1668	766	1957	1155
	mml-miR-203	99	155	44	31	179	19	32	115	16			mml-miR-17-5p	252	1587	859	79	1570	2039	567	1245	1839
	mml-miR-21-5p	69	80	47	50	107	39	28	51	77			mml-miR-126	187	1245	750	41	1543	1562	558	870	1298
	mml-miR-17-5p	13	155	16	20	110	78	16	49	49			mml-let-7g-5p	209	1028	572	22	1081	1306	520	681	746
	mml-miR-22	60	112	24	25	107	82	10	72	44			mml-miR-423-5p	108	765	352	129	775	839	264	1759	1574
	mml-miR-26b-5p	33	101	28	8	163	34	6	84	25			mml-miR-320a	151	624	370	78	619	820	333	965	1268
	mml-miR-320a	37	133	21	36	150	30	17	99	44			mml-miR-320b	151	621	370	78	618	819	333	965	1266
	mml-miR-320b	37	133	21	35	150	30	17	99	44			mml-let-7b-5p	94	556	239	73	647	565	252	940	516
	mml-miR-142-3p	19	88	30	14	57	65	21	55	63			mml-miR-22	101	611	252	30	632	520	269	1073	571
	mml-let-7i-5p	14	68	24	18	52	77	10	42	64			mml-miR-486-5p	43	438	380	70	437	1098	79	810	1006
	mml-miR-423-5p	39	76	28	16	119	74	12	67	41			mml-miR-106b-5p	127	1042	297	14	1129	952	401	478	456
	mml-miR-221-3p	22	93	23	12	81	48	17	64	46			mml-miR-30d-5p	140	727	552	60	694	843	229	769	1497
	mml-miR-451	6	96	39	4	83	31	6	9	21			mml-miR-382-5p	56	816	270	43	730	583	156	1457	1146
	mml-miR-376c-3p	25	58	29	15	82	60	14	51	76			mml-miR-361-5p	84	562	434	45	559	598	225	852	1411
	mml-miR-484	5	37	13	9	49	27	11	24	45			mml-miR-409-3p	44	653	223	42	543	628	103	1011	1304
	mml-miR-184	9	3	47	84	6	2	66	5	0			mml-miR-146a-5p	66	929	302	16	539	393	171	689	392
	mml-miR-151-5p	11	54	15	8	74	18	7	22	14			mml-miR-146b-5p	64	900	297	16	526	382	164	678	385
	mml-miR-6132	7	25	26	19	21	27	7	29	16			mml-let-7a-5p	134	494	400	50	490	619	259	566	422
	mml-miR-185-5p	6	28	6	11	23	28	8	4	26			mml-let-7c-5p	133	492	404	50	488	619	258	566	420
	mml-miR-106b-5p	5	31	4	2	28	26	10	14	13			mml-miR-154-5p	42	925	158	22	572	354	131	1008	442
	mml-miR-376b-3p	19	31	9	9	30	28	2	14	23			mml-miR-6529-5p	43	514	142	48	505	325	158	1285	650
	mml-miR-376a-3p	18	30	7	6	27	28	4	14	31			mml-miR-484	36	362	264	42	242	559	76	865	966
	mml-let-7e-5p	6	56	6	4	42	6	2	10	11			mml-miR-186-5p	55	648	158	14	570	454	92	760	309
	mml-miR-486-5p	2	35	10	0	67	23	4	7	11			mml-let-7i-5p	51	363	111	19	494	351	169	498	160
	mml-miR-1-3p	0	5	17	48	0	0	17	4	48			mml-miR-24-3p	39	179	181	30	212	381	169	403	544
	mml-miR-24-3p	6	12	14	4	40	5	0	13	18			mml-miR-223	53	459	128	10	647	479	167	277	331
	mml-miR-146a-5p	4	24	6	0	38	3	2	8	7			mml-miR-26b-5p	68	697	256	5	817	564	237	241	276
	mml-miR-10a-5p	0	16	14	2	35	7	1	12	3			mml-miR-425	47	351	218	46	320	389	125	548	648
	mml-miR-146b-5p	3	21	5	0	38	2	2	8	6			mml-miR-187-3p	23	574	95	24	417	250	106	826	380
	mml-miR-205	15	31	6	6	27	3	6	44	1			mml-miR-377-3p	45	529	153	3	722	368	201	433	221
	mml-miR-28-5p	14	11	5	6	29	16	1	2	12			mml-miR-144	42	197	99	3	481	490	98	67	74
	mml-miR-30d-5p	4	25	10	2	35	9	1	13	14			mml-miR-222-3p	23	228	134	11	243	290	96	560	292
	mml-miR-127-3p	3	14	9	6	22	12	5	18	8			mml-let-7d	57	190	161	30	209	295	115	326	199
	mml-miR-100-5p	0	0	0	1	2	0	0	0	26			mml-let-7f-5p	90	270	171	6	315	297	164	185	141
	mml-miR-181a-5p	2	23	6	4	37	7	2	3	6			mml-miR-151-5p	35	223	60	15	193	179	108	385	168
	mml-miR-107-3p	5	16	11	10	28	10	2	24	17			mml-miR-181a-5p	43	293	129	18	277	194	134	471	301
	mml-miR-361-5p	3	18	9	3	28	12	5	9	17			mml-miR-323b-3p	16	267	91	8	239	263	24	519	520
	mml-miR-29b-3p	6	7	1	1	18	7	2	12	44			mml-miR-25	20	204	113	26	196	279	78	325	343
	mml-miR-98	6	14	7	1	10	12	5	15	6			mml-miR-380-3p	24	352	71	11	351	151	114	580	246
	mml-miR-103-3p	0	14	7	5	28	8	2	24	15			mml-miR-140-5p	24	372	90	2	332	156	98	227	163
	mml-miR-187-3p	2	14	11	4	25	16	7	15	19			mml-miR-337-5p	44	230	77	5	369	199	143	366	107
	mml-miR-382-5p	0	11	8	5	17	23	5	15	15			mml-miR-369-3p	45	297	90	3	443	241	116	212	180
	mml-miR-409-3p	2	12	6	7	14	34	0	16	12			mml-miR-106a-5p	25	240	117	5	291	246	88	126	177
	mml-miR-186-5p	3	6	13	5	16	4	6	6	6			mml-miR-10a-5p	30	192	122	19	206	151	86	351	342
	mml-miR-18b	2	26	4	2	19	23	1	8	7			mml-miR-487b-3p	25	227	105	4	266	258	68	311	353
	mml-miR-15b-5p	2	13	5	9	10	11	3	9	10			mml-miR-369-5p	36	182	45	7	256	198	87	352	248
	mml-miR-29c-3p	5	7	1	0	8	3	2	9	37			mml-miR-421	37	210	98	10	269	228	103	264	269
	mml-miR-28-3p	3	20	2	4	16	10	0	8	13			mml-miR-151-3p	27	248	57	9	249	150	98	309	176
	mml-miR-6529-5p	3	6	2	4	12	19	0	3	14			mml-miR-29b-3p	44	228	87	4	214	217	76	154	90
	mml-miR-7	1	2	3	20	6	4	14	2	2			mml-miR-130b-3p	36	174	54	9	184	141	93	227	161
	mml-miR-140-5p	4	3	6	3	16	8	1	9	5			mml-miR-29c-3p	42	222	72	5	225	193	69	140	77
	mml-miR-10b-5p	0	14	6	2	17	5	1	4	2			mml-miR-889-3p	31	279	48	4	328	114	87	232	101
	mml-miR-18a-5p	2	14	0	1	15	16	1	3	5			mml-miR-127-3p	31	184	63	40	170	154	59	209	179
	mml-miR-155	1	12	2	8	15	6	2	7	0			mml-miR-432-5p	26	167	61	17	180	156	62	302	323
	mml-miR-206	0	0	1	1	2	8	0	0	0			mml-miR-18b	42	199	72	4	229	208	85	111	90
	mml-miR-487b-3p	5	12	0	1	12	5	2	7	15			mml-miR-122a-5p	5	141	13	1	34	34	6	372	10
	mml-miR-106a-5p	0	6	0	0	15	4	4	8	1			mml-miR-92a-3p	14	104	70	29	112	156	39	266	260
	mml-miR-29a-3p	0	2	1	1	6	0	2	14	0			mml-miR-199a-3p	7	188	35	0	145	93	23	205	52
	mml-miR-144	5	10	0	0	14	1	0	0	1			mml-miR-145-5p	8	65	72	4	54	117	15	49	53
	mml-miR-222-3p	0	11	0	0	5	4	2	4	2			mml-miR-142-3p	29	178	75	0	264	124	71	61	48
	mml-miR-99a-5p	5	5	1	0	12	2	1	0	4			mml-miR-20a-5p	17	162	85	6	197	198	63	96	75
	mml-miR-423-3p	0	9	0	5	8	6	0	2	4			mml-miR-340-5p	21	197	71	1	310	121	77	88	78
	mml-miR-181b-5p	1	7	2	2	15	5	0	12	4			mml-miR-143-3p	4	94	27	0	89	87	12	60	18
	mml-miR-425	0	0	3	2	13	14	0	2	13			mml-miR-543-3p	6	152	66	6	133	130	23	273	294
	mml-miR-223	6	3	5	0	7	20	0	6	6			mml-miR-654-3p	16	163	44	14	141	111	47	291	163
	mml-miR-125b-5p	0	1	0	4	25	6	2	3	2			mml-miR-378d	17	170	16	4	118	83	35	200	85
	mml-miR-30a-3p	0	5	7	0	11	8	1	8	2			mml-miR-107-3p	15	81	58	3	78	119	52	88	107
	mml-miR-154-5p	1	5	1	1	5	8	2	15	7			mml-miR-103-3p	15	80	58	3	77	120	52	88	105
	mml-miR-130a-3p	2	15	2	1	11	0	1	2	0			mml-miR-29a-3p	17	144	79	4	123	113	28	101	65
	mml-miR-454-3p	3	12	0	0	4	6	0	11	3			mml-miR-28-5p	26	149	43	8	152	94	62	149	82
	mml-miR-30a-5p	4	5	3	0	10	0	0	4	0			mml-miR-28-3p	16	104	59	15	117	85	69	163	153
	mml-miR-125a-5p	1	1	1	0	10	3	0	3	0			mml-miR-18a-5p	34	150	50	2	177	159	67	77	50
	mml-miR-20a-5p	4	5	1	0	6	3	1	7	3			mml-miR-30a-3p	12	175	93	1	194	156	49	118	148
	mml-miR-340-5p	0	0	2	1	8	4	4	1	3			mml-miR-181b-5p	27	117	55	14	118	137	70	187	167
	mml-miR-652	0	11	1	0	4	9	4	4	11			mml-miR-423-3p	24	50	73	24	50	261	19	64	239
	mml-miR-486-3p	0	7	2	2	5	5	0	4	3			mml-miR-99a-5p	11	66	30	10	58	59	25	130	69
	mml-miR-378d	6	4	2	0	3	4	7	8	1			mml-miR-134-5p	21	113	27	10	127	57	37	193	123
	mml-miR-1260b	0	4	6	2	9	12	0	2	17			mml-miR-206	6	7	32	1	28	12	12	46	22
	mml-miR-151-3p	2	5	4	0	5	3	3	0	7			mml-miR-20b-5p	14	104	47	4	132	108	41	87	117
	mml-miR-335-5p	0	6	0	3	4	0	2	6	2			mml-miR-381-3p	23	111	38	3	139	131	51	88	122
	mml-miR-421	1	4	2	0	9	4	0	2	5			mml-miR-652	7	80	25	4	78	66	20	134	78
	mml-miR-139-5p	3	1	1	0	16	0	0	0	1			mml-miR-335-5p	9	141	31	0	119	56	15	67	30
	mml-miR-429-3p	3	7	4	11	2	0	3	4	0			mml-miR-15b-5p	16	34	42	6	65	109	29	70	69
	mml-miR-92a-3p	1	8	3	0	5	9	0	4	10			mml-miR-598-3p	11	68	20	0	84	33	24	72	33
	mml-miR-130b-3p	1	3	1	1	1	4	0	2	5			mml-miR-128a-3p	8	63	35	2	64	72	20	74	84
	mml-miR-122a-5p	0	4	4	0	7	4	0	0	1			mml-miR-210-3p	8	54	11	3	70	36	29	87	60
	mml-miR-30c-5p	4	10	1	0	2	4	0	0	1			mml-miR-433-3p	6	60	26	9	67	48	26	147	138
	mml-miR-377-3p	0	7	1	1	5	8	0	5	1			mml-miR-101-3p	14	105	31	0	137	58	27	40	14
	mml-miR-186-3p	0	3	1	2	2	1	3	1	3			mml-miR-128b-3p	7	49	34	2	54	61	18	67	70
	mml-miR-369-5p	2	2	0	2	11	4	0	3	5			mml-miR-339-3p	10	45	24	3	50	77	29	60	89
	mml-miR-150-5p	0	1	0	0	11	5	1	0	6			mml-miR-197-3p	2	41	29	17	34	56	20	109	143
	mml-miR-15a-5p	2	2	5	1	4	6	1	0	3			mml-miR-486-3p	4	26	36	5	26	106	6	62	96
	mml-miR-432-5p	2	6	2	0	6	8	1	5	3			mml-miR-17-3p	7	75	16	1	93	27	28	69	22
	mml-miR-128a-3p	0	1	2	0	6	0	0	0	1			mml-miR-342-3p	4	94	67	1	23	96	1	24	130
	mml-miR-142-5p	0	11	0	0	6	3	0	2	5			mml-miR-142-5p	8	124	35	0	137	51	29	26	27
	mml-miR-342-3p	0	8	1	0	5	0	0	6	1			mml-miR-323a-3p	5	56	14	6	66	40	16	118	94
	mml-miR-20b-5p	0	10	1	0	4	0	2	3	0			mml-miR-19b	6	46	16	2	45	54	18	32	29
	mml-miR-409-5p	6	3	0	0	2	4	0	3	4			mml-miR-627-5p	12	66	18	1	50	49	19	72	38
	mml-miR-190a-5p	0	4	2	1	16	0	0	0	0			mml-miR-30a-5p	5	54	29	0	60	26	5	59	20
	mml-miR-199a-3p	1	12	1	2	4	3	0	2	0			mml-miR-148a-3p	10	50	18	2	44	42	25	65	24
	mml-miR-369-3p	4	3	0	0	2	15	0	0	0			mml-miR-98	9	36	23	1	67	52	18	31	18
	mml-miR-1249	3	2	6	3	1	3	2	0	2			mml-miR-10b-5p	6	32	15	1	36	11	3	13	15
	mml-miR-143-3p	1	0	0	2	0	0	0	24	0			mml-miR-30c-5p	18	34	36	2	27	74	17	12	88
	mml-miR-337-5p	1	5	2	0	8	1	3	2	2			mml-miR-660-5p	7	30	16	3	45	30	17	41	26
	mml-miR-380-3p	2	3	3	1	2	0	1	2	2			mml-miR-532-5p	2	72	14	0	40	53	11	38	48
	mml-miR-370-3p	0	1	0	0	7	2	3	0	8			mml-miR-150-5p	5	49	67	5	22	73	5	24	127
	mml-miR-93-5p	1	0	1	3	2	2	1	1	3			mml-miR-331-3p	1	22	40	5	37	86	11	26	91
	mml-miR-875-5p	2	1	1	1	0	1	2	1	6			mml-miR-15a-5p	5	36	11	0	44	26	14	19	10
	mml-miR-128b-3p	0	1	0	0	6	0	0	0	1			mml-miR-495-3p	7	48	15	0	48	37	13	51	38
	mml-miR-25	1	6	0	0	9	1	0	2	1			mml-miR-181a-3p	1	40	9	1	39	29	20	65	38
	mml-miR-31-5p	1	2	3	1	3	0	0	1	0			mml-miR-30e-5p	13	46	32	0	50	54	16	27	27
	mml-miR-323b-3p	0	1	4	0	1	5	0	1	10			mml-miR-7	2	18	28	5	26	51	15	21	20
	mml-miR-542-3p	1	0	3	4	0	4	1	0	5			mml-miR-130a-3p	2	35	6	1	51	15	6	70	14
	mml-miR-638	5	0	0	1	1	0	6	1	0			mml-miR-378a	2	33	8	0	27	27	8	32	14
	mml-miR-134-5p	1	4	3	1	0	3	1	0	9			mml-miR-139-5p	6	19	9	2	20	18	8	17	19
	mml-miR-101-3p	0	5	0	0	0	3	1	7	0			mml-miR-93-5p	5	42	2	4	47	22	14	14	19
	mml-miR-498	3	0	1	0	0	0	0	0	4			mml-miR-100-5p	1	16	8	0	14	13	4	25	12
	mml-miR-9-5p	0	0	0	2	2	0	2	0	25			mml-miR-409-5p	7	20	29	2	24	51	7	34	58
	mml-miR-657	0	1	1	0	1	2	3	0	3			mml-miR-539	4	35	9	1	46	27	12	41	35
	mml-miR-654-3p	1	1	1	0	3	6	1	1	4			mml-miR-299-3p	5	46	10	0	37	29	17	28	19
	mml-miR-361-3p	0	8	2	0	3	0	0	0	0			mml-miR-431	3	26	10	5	31	23	14	66	39
	mml-miR-193a-5p	0	1	0	0	5	0	0	0	1			mml-miR-324-5p	1	3	12	4	30	56	14	17	44
	mml-miR-339-3p	0	6	0	0	0	1	0	0	2			mml-miR-331-5p	2	16	12	0	11	15	5	58	15
	mml-miR-548c	0	0	1	2	0	0	0	0	0			mml-miR-132-3p	8	22	17	1	18	19	6	35	35
	mml-miR-200a-3p	3	7	2	2	2	0	1	4	0			mml-miR-1249	5	4	14	7	4	16	34	13	19
	mml-miR-132-3p	0	2	0	0	11	0	0	6	0			mml-miR-502-3p	5	27	10	1	12	14	5	27	21
	mml-miR-374b-5p	0	0	0	4	2	0	0	0	0			mml-miR-339-5p	2	21	8	1	14	33	15	19	31
	mml-miR-889-3p	0	1	0	1	1	4	0	1	6			mml-miR-203	2	11	11	1	97	9	1	5	3
	mml-miR-331-3p	1	2	0	0	0	0	0	0	4			mml-miR-376a-2-5p	4	47	7	0	57	17	9	27	13
	mml-miR-197-3p	0	5	0	0	1	1	0	8	2			mml-miR-136	2	43	6	1	46	23	18	16	10
	mml-miR-543-3p	2	0	0	0	3	4	0	0	0			mml-miR-181d	3	32	12	3	25	31	12	27	26
	mml-miR-99b-5p	0	0	1	0	7	0	0	0	4			mml-miR-493-3p	5	18	5	1	20	16	9	32	12
	mml-miR-1224-5p	3	2	1	0	0	1	0	0	0			mml-miR-498	6	2	9	7	3	7	21	1	4
	mml-miR-196b-5p	1	3	0	0	1	0	0	2	2			mml-miR-19a-3p	2	19	6	0	17	20	6	5	9
	mml-miR-148a-3p	0	3	2	3	3	4	1	0	0			mml-miR-4446-3p	1	14	3	4	22	14	9	31	18
	mml-miR-7176-3p	5	0	0	0	0	0	0	0	1			mml-miR-140-3p	3	25	12	1	19	26	11	13	20
	mml-miR-363-5p	2	0	2	1	0	1	0	2	3			mml-miR-493-5p	2	19	15	0	24	29	7	12	20
	mml-miR-181d	0	4	0	0	4	0	0	0	0			mml-miR-93-3p	1	16	5	1	15	24	6	9	38
	mml-miR-330-3p	0	2	2	0	0	0	0	0	7			mml-miR-196b-5p	1	31	7	0	30	3	9	19	3
	mml-miR-339-5p	0	4	4	0	4	0	0	1	2			mml-miR-605	1	4	6	1	17	14	4	27	41
	mml-miR-769-5p	0	2	2	2	0	0	0	0	2			mml-miR-338-5p	0	16	10	1	16	11	7	26	16
	mml-miR-411-5p	0	0	0	0	2	0	0	0	2			mml-miR-3200-3p	19	5	1	7	2	6	32	1	2
	mml-miR-125a-3p	0	5	0	0	0	0	0	5	0			mml-miR-148a-5p	0	22	5	1	19	8	3	24	8
	mml-miR-145-5p	0	3	0	0	0	1	2	3	0			mml-miR-411-5p	4	22	5	0	24	11	16	15	7
	mml-miR-598-3p	0	0	0	0	0	1	0	1	0			mml-miR-513a	0	50	0	0	55	0	0	69	0
	mml-miR-124a-3p	0	1	0	0	2	0	0	0	0			mml-miR-574	0	14	3	1	16	10	2	33	24
	mml-miR-95-3p	0	0	0	1	11	0	0	2	0			mml-miR-155	4	20	8	0	25	19	9	4	22
	mml-miR-7195-3p	1	1	1	1	0	0	1	1	1			mml-miR-9-3p	0	6	11	0	10	34	2	1	18
	mml-miR-195-5p	0	1	0	0	3	0	2	4	0			mml-miR-1180-3p	3	6	3	3	15	18	10	23	27
	mml-miR-30e-5p	0	0	0	0	4	0	0	3	1			mml-miR-1271-5p	2	13	3	0	13	8	3	22	21
	mml-miR-200c-3p	2	1	0	0	4	3	0	0	0			mml-miR-377-5p	0	13	0	2	6	10	6	48	11
	mml-miR-762	1	1	0	0	1	1	1	0	0			mml-miR-513b	0	52	0	0	61	0	0	50	0
	mml-miR-433-3p	0	0	0	0	0	6	1	2	1			mml-miR-330-3p	1	17	10	1	12	25	1	11	44
	mml-miR-153-2-5p	1	1	1	2	2	2	0	0	2			mml-miR-95-3p	1	25	14	1	11	9	3	9	12
	mml-miR-340-3p	7	1	0	1	0	1	0	0	4			mml-miR-205	3	7	15	0	31	4	1	5	8
	mml-miR-1180-3p	0	0	1	2	8	2	0	0	0			mml-miR-410-3p	4	13	3	0	16	6	8	24	8
	mml-miR-185-3p	0	2	0	0	3	1	2	0	2			mml-miR-9-3-3p	0	4	8	0	6	24	0	1	16
	mml-miR-324-5p	0	0	0	0	0	0	0	3	0			mml-miR-15b-3p	2	11	0	0	6	7	5	12	8
	mml-miR-17-3p	0	11	0	0	0	0	0	2	0			mml-miR-485-5p	0	6	2	2	10	6	5	29	11
	mml-miR-518c-5p	4	2	1	0	0	0	0	0	1			mml-miR-199a	0	19	3	0	15	10	0	15	14
	mml-miR-296-3p	0	0	1	0	0	2	0	3	2			mml-miR-199a-5p	0	19	3	0	15	10	0	15	14
	mml-miR-381-3p	0	0	0	0	0	0	7	1	1			mml-miR-1-3p	0	2	8	6	2	4	1	3	0
	mml-miR-210-3p	0	0	0	0	2	0	0	0	7			mml-let-7e-5p	3	8	3	1	16	7	3	8	5
	mml-miR-4446-3p	0	1	0	0	2	0	0	0	2			mml-miR-7195-3p	2	7	6	0	2	8	6	3	7
	mml-miR-519a	4	2	1	0	0	0	0	0	0			mml-miR-92b-3p	1	6	12	1	8	8	0	8	18
	mml-miR-671-5p	0	0	1	0	2	0	0	0	0			mml-miR-99b-5p	0	11	3	1	15	14	2	13	10
	mml-let-7b-3p	0	0	0	0	0	3	0	4	2			mml-miR-665	2	13	3	1	21	6	5	31	4
	mml-miR-140-3p	0	0	0	0	2	0	0	0	1			mml-miR-188-5p	2	9	8	1	10	11	8	9	10
	mml-miR-323a-3p	0	3	0	0	3	3	0	0	0			mml-miR-494-3p	1	11	0	1	15	5	9	26	9
	mml-miR-605	0	0	1	0	1	2	0	1	0			mml-miR-374b-5p	2	9	4	0	15	13	5	4	17
	mml-miR-675-3p	0	0	1	1	0	0	1	2	0			mml-miR-148b-3p	1	10	5	0	11	12	5	21	5
	mml-miR-92b-3p	0	0	0	0	1	1	0	3	0			mml-miR-125b-5p	1	4	2	0	11	8	2	15	6
	mml-miR-19a-3p	1	1	1	0	3	0	0	1	0			mml-miR-485-3p	0	6	5	1	8	13	2	9	34
	mml-miR-193b-3p	0	0	0	0	2	0	0	4	0			mml-miR-361-3p	1	10	7	1	10	13	2	9	29
	mml-miR-495-3p	0	3	0	0	1	1	0	0	0			mml-miR-125a-5p	3	7	3	1	6	2	1	10	11
	mml-miR-523b	4	3	1	0	0	0	0	0	0			mml-miR-21-3p	3	10	2	0	12	2	14	5	4
	mml-miR-1227	0	0	0	0	2	0	0	1	5			mml-miR-638	2	1	3	3	3	2	4	1	5
	mml-miR-138-5p	0	1	0	2	0	0	0	0	0			mml-miR-363-3p	1	14	0	0	10	7	5	28	7
	mml-miR-663	0	1	0	2	0	0	0	7	0			mml-miR-877-5p	1	13	1	1	7	2	1	26	6
	mml-miR-7204-3p	2	0	1	0	1	0	0	1	0			mml-miR-495-5p	2	12	5	1	8	18	3	9	13
	mml-let-7f-3p	0	1	3	0	0	1	0	0	0			mml-miR-382-3p	2	7	6	0	13	7	2	9	13
	mml-miR-365-3p	0	3	0	0	0	0	0	0	1			mml-miR-214-3p	0	3	1	2	1	11	0	1	5
	mml-miR-493-5p	0	2	1	0	4	3	0	0	0			mml-miR-32-5p	1	10	2	0	24	5	4	4	4
	mml-miR-154-3p	0	0	0	0	0	4	0	0	0			mml-miR-628-3p	2	8	1	1	5	6	3	9	12
	mml-miR-183-5p	0	3	0	0	0	0	0	6	0			mml-miR-370-3p	2	6	9	1	6	12	7	6	11
	mml-miR-34c-5p	0	0	0	0	0	0	0	0	15			mml-miR-7180-3p	1	14	2	0	3	16	1	22	9
	mml-miR-431	3	0	3	0	0	1	0	0	1			mml-miR-656-3p	2	7	1	0	11	14	5	6	4
	mml-miR-654-5p	0	0	1	0	1	0	0	0	2			mml-miR-375	0	4	4	0	2	8	2	7	10
	mml-miR-136	0	0	0	0	0	6	0	0	0			mml-miR-500a-3p	3	11	5	0	9	7	0	3	7
	mml-miR-299-3p	0	0	0	0	0	7	0	0	3			mml-miR-4766-3p	1	5	1	0	11	9	5	12	4
	mml-miR-505-5p	1	5	2	0	0	0	0	0	0			mml-miR-181c-5p	1	8	4	1	7	8	4	17	9
	mml-miR-573	0	0	0	0	0	0	1	0	0			mml-miR-193a-5p	0	1	1	0	1	4	1	3	4
	mml-miR-874-5p	0	0	3	1	1	0	0	0	0			mml-miR-187-5p	1	7	0	0	9	5	0	12	14
	mml-miR-149-3p	0	0	0	0	1	0	0	0	0			mml-miR-454-3p	5	5	7	0	4	10	5	1	6
	mml-miR-181a-3p	1	0	0	0	6	0	0	0	0			mml-miR-214-5p	1	8	1	0	7	7	4	9	2
	mml-miR-127-5p	0	1	0	0	0	2	0	3	0			mml-miR-145-3p	0	1	2	0	3	8	0	3	2
	mml-miR-137-3p	0	0	0	0	0	0	0	0	5			mml-miR-184	0	0	9	6	0	9	2	1	0
	mml-miR-196a-5p	0	0	0	0	0	0	0	0	0			mml-miR-192-5p	0	6	2	0	0	4	4	5	0
	mml-miR-27b-5p	0	0	0	0	0	0	0	1	0			mml-miR-296-3p	1	5	0	0	7	6	2	9	10
	mml-miR-520a-3p	1	0	0	0	2	1	0	2	0			mml-miR-337-3p	0	8	1	1	3	2	1	9	7
	mml-miR-532-5p	0	0	0	0	0	1	0	0	0			mml-miR-671-5p	1	5	8	0	3	3	0	5	0
	mml-miR-548f	0	0	0	0	1	0	0	4	0			mml-miR-299-5p	1	4	3	0	2	8	3	12	8
	mml-miR-7170-3p	0	1	0	0	0	0	0	2	0			mml-miR-505-3p	0	6	0	0	2	5	3	4	10
	mml-miR-92b-5p	1	0	1	0	0	0	0	1	0			mml-miR-627-3p	1	8	4	0	3	3	1	5	8
	mml-miR-224-5p	0	1	0	1	0	0	0	2	0			mml-miR-191-3p	0	12	3	1	4	0	3	2	3
	mml-miR-378a	0	0	0	2	0	0	0	0	1			mml-miR-376a-1-5p	3	7	1	0	8	7	1	7	6
	mml-miR-485-5p	0	1	0	0	0	0	0	0	0			mml-miR-411-3p	0	8	0	0	3	5	1	8	5
	mml-miR-7205-5p	0	0	0	0	0	0	0	0	1			mml-miR-654-5p	0	1	4	1	2	9	3	8	12
	mml-miR-365-1-5p	0	0	1	2	0	0	0	1	1			mml-miR-1306-5p	1	1	3	1	1	6	1	9	14
	mml-miR-487b-5p	1	0	0	0	1	0	0	0	0			mml-miR-329-3p	0	5	1	0	5	6	2	9	10
	mml-miR-627-5p	1	0	0	0	2	1	0	0	0			mml-miR-505-5p	1	8	1	0	2	4	1	5	9
	mml-miR-199a	0	0	0	0	0	0	0	0	0			mml-miR-503-5p	0	0	3	0	4	2	1	2	5
	mml-miR-199a-5p	0	0	0	0	0	0	0	0	0			mml-miR-496	0	4	0	0	6	3	3	4	1
	mml-miR-377-5p	0	1	1	0	0	0	0	0	0			mml-miR-127-5p	1	6	2	0	7	7	0	10	1
	mml-miR-493-3p	0	0	1	0	0	0	0	0	1			mml-miR-543-5p	0	2	4	0	3	3	1	6	7
	mml-miR-502-3p	0	0	1	0	0	0	0	0	0			mml-miR-190b	0	3	1	0	2	2	0	3	1
	mml-miR-93-3p	0	0	0	0	3	0	2	0	1			mml-miR-195-5p	1	1	1	0	7	3	1	3	1
	mml-miR-9-3p	0	0	2	0	1	0	0	0	0			mml-miR-186-3p	1	2	7	0	1	4	1	2	1
	mml-miR-940	0	0	0	0	0	0	0	1	0			mml-miR-215-5p	0	1	0	0	1	2	2	1	1
	mml-miR-338-3p	0	0	0	0	3	0	0	0	0			mml-miR-30b-5p	0	5	1	0	5	3	3	4	4
	mml-miR-4446-5p	0	2	1	0	0	0	0	0	3			mml-miR-532-3p	2	4	1	0	5	6	1	7	4
	mml-miR-449a-3p	0	0	0	0	0	0	0	0	0			mml-miR-6132	0	2	5	0	2	6	1	1	0
	mml-miR-574	0	0	0	0	9	0	0	0	0			mml-miR-106b-3p	0	6	0	0	2	4	0	2	6
	mml-miR-1271-5p	0	0	0	0	3	0	0	0	0			mml-miR-429-3p	0	4	2	0	3	6	1	1	4
	mml-miR-148a-5p	0	0	0	0	0	2	0	0	0			mml-miR-363-5p	0	1	4	2	1	4	0	2	2
	mml-miR-19b	0	1	0	0	3	0	0	0	2			mml-miR-424-5p	0	3	0	0	6	3	0	0	1
	mml-miR-34a-5p	0	2	0	0	0	0	0	0	3			mml-miR-550-5p	0	0	0	0	2	7	2	10	8
	mml-miR-509	0	1	0	0	0	0	0	0	0			mml-miR-936	0	1	4	0	0	0	0	0	0
	mml-miR-541-3p	0	0	0	0	4	0	0	0	0			mml-miR-510-5p	0	11	0	0	19	0	0	13	0
	mml-miR-553	0	0	0	0	0	1	0	0	0			mml-miR-676-3p	1	3	0	0	1	0	1	1	1
	mml-miR-148b-3p	0	0	0	0	0	0	0	0	0			mml-miR-125a-3p	0	5	0	0	2	2	0	11	1
	mml-miR-27a-5p	0	0	3	0	0	0	0	2	0			mml-miR-590-5p	0	7	1	0	6	3	1	2	2
	mml-miR-374a-5p	0	0	2	0	0	0	0	0	0			mml-miR-590-3p	0	4	1	0	7	4	4	3	2
	mml-miR-375	0	0	1	2	0	1	0	0	0			mml-miR-338-3p	1	2	1	1	2	8	1	2	4
	mml-miR-708-5p	0	0	0	0	0	0	0	0	1			mml-miR-152-3p	0	3	0	0	2	4	0	2	1
	mml-miR-7176-5p	0	0	0	0	0	0	0	1	0			mml-miR-4766-5p	1	3	2	0	3	4	0	6	1
	mml-miR-1251-3p	0	0	0	0	0	0	0	0	0			mml-miR-200a-3p	0	4	2	0	3	1	1	1	2
	mml-miR-149-5p	0	2	0	0	0	0	0	0	0			mml-miR-138-5p	3	2	3	0	2	1	0	1	3
	mml-miR-338-5p	0	0	0	0	0	0	0	0	0			mml-miR-154-3p	0	2	3	0	6	2	1	2	5
	mml-miR-379-5p	0	0	0	0	0	0	0	0	3			mml-miR-376b-5p	0	9	1	0	6	2	2	4	1
	mml-miR-424-5p	0	2	0	0	0	0	0	4	0			mml-miR-514b-5p	0	12	0	0	12	0	0	11	0
	mml-miR-497-3p	0	1	0	1	0	0	0	0	0			mml-miR-940	0	2	0	0	2	0	4	4	1
	mml-miR-503-5p	0	1	0	0	3	0	0	0	0			mml-miR-221-5p	0	1	1	0	6	6	4	3	2
	mml-miR-521	0	0	0	0	0	0	4	1	0			mml-miR-196a-5p	0	0	6	0	0	6	2	0	0
	mml-miR-7164-3p	0	0	0	0	0	0	0	0	0			mml-miR-365-3p	0	4	1	0	0	0	0	1	0
	mml-miR-9-3-3p	0	0	0	0	1	0	0	0	0			mml-miR-376c-5p	0	6	1	0	6	2	2	3	1
	mml-miR-135b-5p	0	1	0	0	0	0	0	3	0			mml-miR-301a-3p	0	4	1	0	5	4	1	0	0
	mml-miR-141-3p	0	0	0	1	0	0	0	0	0			mml-miR-362-3p	0	4	5	0	4	6	0	1	0
	mml-miR-181c-5p	0	0	0	0	0	0	0	0	0			mml-miR-7180-5p	1	2	2	1	1	1	2	7	2
	mml-miR-192-5p	0	0	0	0	0	0	0	0	0			mml-miR-204-5p	2	0	1	0	1	2	1	2	8
	mml-miR-193a-3p	0	0	0	0	0	0	0	0	1			mml-miR-6127	1	1	2	0	0	3	3	0	0
	mml-miR-208a-5p	0	0	0	0	0	0	0	0	4			mml-miR-1185-3p	3	0	0	0	1	1	3	0	1
	mml-miR-214-3p	0	0	0	0	0	0	0	0	0			mml-miR-1185-5p	0	0	1	0	2	1	0	2	0
	mml-miR-221-5p	0	0	0	0	3	0	0	0	2			mml-miR-296-5p	0	2	1	0	1	3	0	0	2
	mml-miR-323a-5p	0	1	0	0	0	0	0	3	3			mml-miR-769-5p	0	0	1	0	2	1	0	0	4
	mml-miR-384	0	0	0	0	0	0	0	0	0			mml-miR-1304	0	0	0	0	2	5	0	3	1
	mml-miR-511-3p	0	0	0	1	0	0	0	0	0			mml-miR-545	0	0	4	0	5	2	1	2	0
	mml-miR-518d-3p	4	0	0	0	0	0	0	0	0			mml-miR-942-5p	0	0	0	0	1	4	0	2	7
	mml-miR-548d-3p	0	0	0	0	0	0	0	0	0			mml-miR-185-3p	0	1	2	0	0	5	0	0	4
	mml-miR-7190-3p	0	0	0	0	0	0	2	0	0			mml-miR-656-5p	1	2	1	0	1	2	1	3	2
	mml-miR-877-3p	0	0	0	0	0	0	0	0	0			mml-miR-342-5p	0	4	1	0	2	2	0	3	4
	mml-miR-1245-3p	0	0	0	0	0	0	0	0	0			mml-miR-34a-5p	0	0	0	1	2	3	1	1	0
	mml-miR-129-1-3p	0	0	0	0	0	1	0	0	0			mml-miR-10b-3p	0	0	0	0	1	1	0	1	0
	mml-miR-1306-5p	0	1	0	0	0	0	0	2	0			mml-miR-584-5p	0	0	0	0	0	7	1	0	2
	mml-miR-135b-3p	0	0	0	0	2	0	0	0	0			mml-miR-16-2-3p	0	0	0	0	1	3	0	0	0
	mml-miR-152-3p	0	0	0	0	2	0	0	0	0			mml-miR-193b-5p	0	0	0	0	1	1	1	0	0
	mml-miR-182	0	0	1	0	2	0	0	0	0			mml-miR-224-5p	0	1	0	0	2	1	0	1	0
	mml-miR-193b-5p	0	4	0	0	0	1	0	2	0			mml-miR-6827-3p	0	0	0	0	4	0	0	3	4
	mml-miR-197-5p	0	0	0	0	0	0	0	0	1			mml-miR-489-3p	0	4	0	0	0	0	0	0	0
	mml-miR-21-3p	0	0	0	0	0	2	0	0	0			mml-miR-7205-5p	1	0	0	0	0	0	1	0	0
	mml-miR-374a-3p	0	0	0	0	0	0	0	1	0			mml-miR-26a-1-3p	0	3	1	0	2	2	1	0	3
	mml-miR-485-3p	0	0	3	0	0	0	0	0	0			mml-miR-517b	2	0	1	0	0	0	2	0	0
	mml-miR-499-5p	0	0	1	0	0	2	0	2	0			mml-miR-875-5p	1	1	0	0	2	1	0	0	2
	mml-miR-513b	0	2	0	0	0	0	3	0	0			mml-miR-499-5p	0	2	0	0	2	1	0	0	0
	mml-miR-518g-5p	0	1	0	0	0	3	1	0	0			mml-miR-657	1	0	0	0	2	0	0	0	1
	mml-miR-550-5p	0	0	0	0	0	0	0	0	0			mml-miR-663	2	1	0	0	0	0	0	0	1
	mml-miR-639	0	1	0	0	0	0	0	0	0			mml-let-7b-3p	0	0	1	0	0	1	1	3	1
	mml-miR-650b	0	1	0	0	0	0	0	0	0			mml-miR-30e-3p	0	2	0	0	2	2	2	1	4
	mml-miR-7185-5p	0	0	0	0	1	2	1	0	0			mml-miR-323a-5p	1	0	0	0	0	2	0	3	2
	mml-miR-939	0	1	0	0	0	0	0	0	0			mml-miR-379-5p	0	0	1	0	3	1	3	0	1
	mml-miR-1226	0	0	0	0	2	0	0	0	0			mml-miR-541-3p	0	1	0	0	0	0	1	2	2
	mml-miR-125b-2-3p	0	0	0	0	0	0	2	0	0			mml-miR-7164-3p	3	0	0	0	0	1	1	0	0
	mml-miR-138-3p	0	1	0	1	0	0	0	0	0			mml-miR-7186-5p	0	0	0	0	1	2	1	2	4
	mml-miR-181c-3p	3	0	0	0	0	1	0	0	0			mml-miR-33b-5p	0	3	0	1	2	0	2	1	0
	mml-miR-204-5p	0	0	0	0	0	0	0	0	0			mml-miR-4796-5p	0	0	0	0	0	0	0	0	2
	mml-miR-219	0	0	0	0	1	0	0	0	0			mml-miR-553	1	0	1	0	0	1	1	0	0
	mml-miR-219-5p	0	0	0	0	1	0	0	0	0			mml-miR-583	2	0	0	0	1	0	2	1	1
	mml-miR-3059-3p	0	0	0	0	0	0	0	0	0			mml-miR-874-3p	0	0	2	0	0	1	0	2	3
	mml-miR-3200-3p	0	0	0	0	0	1	1	0	0			mml-miR-874-5p	0	0	1	0	0	0	0	0	0
	mml-miR-331-5p	0	0	0	0	0	0	0	1	0			mml-miR-197-5p	0	1	0	0	1	0	1	2	1
	mml-miR-422a	1	0	0	0	0	0	0	0	0			mml-miR-320c	0	0	1	0	0	0	2	0	2
	mml-miR-494-5p	0	0	0	0	0	0	0	0	0			mml-miR-7174-5p	0	2	0	0	2	0	1	0	0
	mml-miR-510-5p	0	0	0	1	0	0	1	0	0			mml-miR-1240	0	0	0	0	0	0	0	0	0
	mml-miR-628-3p	0	0	0	0	0	0	2	0	0			mml-miR-125b-2-3p	0	0	0	0	0	2	0	2	0
	mml-miR-7182-3p	0	0	0	0	0	0	0	1	1			mml-miR-153-2-5p	1	0	0	0	0	1	0	0	0
	mml-miR-7190-5p	0	0	0	1	0	0	0	2	0			mml-miR-3173	0	1	1	0	0	2	0	1	3
	mml-miR-7197-3p	0	0	0	0	0	0	0	0	0			mml-miR-497-5p	0	0	0	0	2	1	0	0	1
	mml-miR-1296-5p	0	0	0	0	0	0	0	0	0			mml-miR-519a-5p	0	0	0	0	0	4	0	1	0
	mml-miR-130b-5p	0	0	0	0	0	0	0	0	3			mml-miR-671-3p	0	0	1	0	1	2	1	0	1
	mml-miR-135a-1-3p	0	0	0	0	0	0	0	0	0			mml-miR-887	0	0	0	0	1	0	0	0	0
	mml-miR-24-5p	0	1	0	0	1	0	0	0	0			mml-let-7a-3p	0	1	0	0	0	0	1	0	1
	mml-miR-376b-5p	0	0	3	0	0	0	0	0	0			mml-miR-181c-3p	1	0	0	0	0	1	0	1	0
	mml-miR-489-3p	0	4	0	0	0	0	0	2	0			mml-miR-1226	0	2	2	0	0	1	0	1	0
	mml-miR-495-5p	0	0	0	0	0	1	0	0	0			mml-miR-30b-3p	0	1	0	0	0	2	0	1	1
	mml-miR-542-5p	0	0	0	0	0	0	0	0	0			mml-miR-379-3p	0	0	0	0	0	1	0	1	0
	mml-miR-548d-5p	0	0	0	0	0	0	0	0	0			mml-miR-6827-5p	1	1	0	0	1	0	1	0	1
	mml-miR-650a	0	1	0	0	0	0	0	0	0			mml-miR-762	1	0	0	0	0	0	2	0	0
	mml-miR-650c	0	1	0	0	0	0	0	0	0			mml-miR-942-3p	0	0	0	0	1	2	0	2	6
	mml-miR-6529-3p	0	0	0	0	0	0	0	0	0			mml-miR-193b-3p	0	0	0	0	2	0	0	1	0
	mml-miR-7170-5p	1	0	0	0	0	0	0	0	0			mml-miR-31-5p	0	0	0	0	1	0	0	0	0
	mml-miR-885-5p	0	0	0	0	0	0	0	0	0			mml-miR-374a-5p	0	2	0	0	3	0	0	1	0
	mml-miR-890-3p	0	0	0	0	0	0	0	0	0			mml-miR-424-3p	0	0	0	0	2	0	0	1	2
													mml-miR-511-3p	0	0	0	0	1	1	0	0	1
													mml-miR-877-3p	1	0	0	0	0	0	3	0	1
													mml-miR-190a-5p	0	1	0	0	0	1	0	1	0
													mml-miR-193a-3p	0	0	0	0	2	0	0	0	0
													mml-miR-24-5p	0	1	0	0	0	1	1	0	1
													mml-miR-4446-5p	0	1	1	0	2	2	1	1	0
													mml-miR-450a-5p	0	1	0	0	1	0	0	0	1
													mml-miR-519a	0	0	0	0	0	4	0	0	0
													mml-miR-599-5p	0	2	0	0	0	1	0	3	2
													mml-miR-675-5p	0	0	0	0	2	0	0	1	0
													mml-miR-885-5p	0	0	0	0	0	1	0	3	0
													mml-miR-105-5p	0	0	0	0	0	0	0	0	0
													mml-miR-133b-3p	0	0	0	0	0	0	1	0	1
													mml-miR-133c-3p	0	0	0	0	0	0	1	0	1
													mml-miR-204-3p	0	0	0	0	0	0	0	1	0
													mml-miR-26b-3p	0	0	1	0	2	0	0	2	1
													mml-miR-3154	0	0	0	0	1	0	0	0	0
													mml-miR-370-5p	0	0	0	0	1	0	0	4	0
													mml-miR-433-5p	0	0	0	0	0	2	0	1	0
													mml-miR-512-5p	0	1	0	0	0	0	0	0	0
													mml-miR-514a-5p	0	5	0	0	5	0	0	0	0
													mml-miR-7204-3p	0	0	1	0	1	0	2	0	0
													mml-miR-1224-5p	0	0	0	0	0	0	0	0	0
													mml-miR-1255b	0	0	0	0	0	0	0	0	0
													mml-miR-130b-5p	0	1	0	0	0	1	0	2	1
													mml-miR-150-3p	0	2	0	0	0	1	0	0	2
													mml-miR-208b-3p	0	0	0	0	1	0	0	0	0
													mml-miR-27b-5p	0	0	0	0	1	1	0	1	0
													mml-miR-3146	0	0	3	0	2	2	0	0	0
													mml-miR-324-3p	0	0	0	0	0	0	0	1	0
													mml-miR-508-3p	0	5	0	0	1	0	0	1	0
													mml-miR-518c-5p	0	0	0	0	0	4	0	0	0
													mml-miR-541-5p	0	0	0	0	0	0	0	1	0
													mml-miR-548h-5p	0	0	0	0	0	0	0	1	0
													mml-miR-615-3p	0	1	0	0	0	1	0	0	0
													mml-miR-668	0	0	0	0	0	0	0	2	2
													mml-miR-7186-3p	0	0	0	0	0	0	0	1	3
													mml-miR-1296-5p	0	0	0	1	0	0	1	0	0
													mml-miR-211	0	0	0	0	0	1	0	0	1
													mml-miR-29b-2-5p	0	0	0	0	0	1	0	0	3
													mml-miR-3122	0	2	0	0	0	2	0	0	0
													mml-miR-340-3p	0	0	1	0	0	1	1	1	0
													mml-miR-345	0	0	1	0	0	0	0	0	0
													mml-miR-412-3p	0	0	0	0	0	0	0	0	5
													mml-miR-452-5p	0	0	2	0	0	0	0	0	0
													mml-miR-487b-5p	0	0	0	0	0	0	0	0	2
													mml-miR-628-5p	0	1	0	0	1	0	0	1	0
													mml-miR-675-3p	0	1	0	0	0	4	0	1	0
													mml-miR-7195-5p	0	0	0	0	0	0	1	0	0
													mml-miR-9-5p	1	0	0	0	0	2	0	0	0
													mml-let-7f-3p	0	2	0	0	0	1	0	0	0
													mml-miR-124a-3p	0	0	0	0	0	1	0	0	1
													mml-miR-1277	0	1	0	0	4	0	1	0	0
													mml-miR-128a-5p	0	0	1	0	0	1	0	2	0
													mml-miR-194-5p	0	0	2	0	0	0	0	0	1
													mml-miR-3200-5p	0	0	0	0	0	1	0	0	1
													mml-miR-329-1-5p	0	1	0	0	0	1	0	2	1
													mml-miR-330-5p	0	0	0	0	2	0	0	0	0
													mml-miR-518e	0	0	0	0	1	0	1	0	0
													mml-miR-520a-3p	0	1	0	0	0	0	1	1	1
													mml-miR-544	0	1	1	0	1	1	0	1	0
													mml-miR-548c	0	0	0	0	0	0	0	0	0
													mml-miR-576-3p	0	0	0	0	0	0	1	0	0
													mml-miR-592-5p	0	0	0	0	0	2	1	5	0
													mml-miR-6529-3p	0	0	0	0	1	0	0	1	1
													mml-miR-660-3p	0	0	0	0	0	1	1	0	0
													mml-miR-6794-3p	0	0	0	0	2	0	2	0	0
													mml-miR-92b-5p	0	1	0	0	0	1	0	0	3
													mml-miR-101-1-5p	0	2	0	0	1	1	0	0	0
													mml-miR-1260b	0	0	1	0	0	1	0	0	0
													mml-miR-148b-5p	0	0	0	0	1	0	0	0	0
													mml-miR-149-3p	0	1	0	1	0	0	1	0	0
													mml-miR-18a-3p	0	1	1	0	0	2	0	0	2
													mml-miR-20a-3p	0	0	1	0	0	0	1	0	0
													mml-miR-362-5p	0	0	0	0	0	1	1	0	1
													mml-miR-542-5p	0	0	0	0	0	0	0	0	0
													mml-miR-708-3p	0	0	0	0	0	0	1	3	0
													mml-miR-7176-3p	0	0	0	0	0	0	1	1	0
													mml-miR-758-5p	0	0	0	0	0	1	1	0	0
													mml-miR-141-3p	0	3	0	0	1	1	1	0	0
													mml-miR-210-5p	0	0	0	0	0	0	0	1	0
													mml-miR-216b	0	0	0	0	1	0	0	1	0
													mml-miR-3059-3p	1	0	0	0	1	0	0	0	0
													mml-miR-373	0	0	0	0	1	1	0	1	0
													mml-miR-491-3p	0	0	0	0	0	0	0	0	0
													mml-miR-548j-3p	1	0	0	0	0	0	1	0	0
													mml-miR-5697-5p	0	0	0	0	2	0	0	1	0
													mml-miR-760	0	1	0	0	0	0	0	0	1
